# Supplementary material for: Haplotype inference from unphased SNP data in heterozygous polyploids based on SAT
Source: BMC Genomics. 2008 Jul 30;9:356. doi: 10.1186/1471-2164-9-356 (PMC2566320; doi:10.1186/1471-2164-9-356)
Supplement: Additional file 1 — Computational haplotype inference – XML output of SATlotyper. The XML output of SATlotyper is based on the treelike structure of the result. The root of the tree is marked by the <result> tag. The next level in the tree consists of the original input data (<source>), the scored haplotype (<haplotype>) list derived by bootstrapping (<bootstrapping>) and the calculated alternative inferences of the unphased input data (<haplotypings>). The haplotypings branch contains at least one inference of the original input data (<haplotyping>) with the corresponding most parsimonious set of haplotypes (<haplotypes>) and phased genotypes (<genotypes>) as subelements where a genotype (<genotype>) contains the ploidy-specific number of inferred haplotypes. [file 1471-2164-9-356-S1.xml]

<?xml version="1.0" encoding="UTF-8"?>
<result><source><string>ï»¿genotype	snp139	snp143	snp152	snp157	snp178	snp214	snp218	snp236	snp244	snp253	snp273	snp274</string><string>BA213c14t7_Con-S9_Conquest2_09-L029615-099-002-A02-A.ab1	GAAA	GGGG	TTTT	TTTT	GGGG	CCCC	ACCC	CCCC	CCCT	CCTT	GGGG	ATTT</string><string>BA213c14t7_Con-S25_Conquest2_25-L029615-099-002-A04-A.ab1	AAAA	AAAA	TTTT	GGGG	AAAA	CCCC	CCCC	CCCC	TTTT	TTTT	GGGG	AAAA</string><string>BA213c14t7_Con-S50_Conquest2_50-L029615-099-002-B07-A.ab1	GGAA	GGGG	TTTT	TTTT	GGGG	CCCC	ACCC	CCCC	CCCT	CCTT	GGGT	ATTT</string><string>BA213c14t7_Con-S73_Conquest2_73-L029615-099-002-A10-A.ab1	GGGA	GGGG	AATT	TTTT	GGGG	CCCC	CCCC	CCTT	CCCC	TTTT	GGGG	AAAT</string><string>BA213c14t7_Con-S83_Conquest2_83-L029615-099-002-C11-A.ab1	GGAA	GGGG	TTTT	TTTT	GGGG	CCCT	AACC	CCCC	CCTT	CCTT	GGTT	AATT</string><string>BA213c14t7_Con-S89_Conquest2_89-L029615-099-002-A12-A.ab1	GGGG	GGGG	AATT	TTTT	GGGG	CCCT	AACC	CCCT	CCTT	CCCT	GTTT	AAAA</string><string>BA213c14t7_Con-S93_Conquest2_93-L029615-099-002-E12-A.ab1	GGAA	AAGG	AATT	GGTT	AAGG	CCCC	CCCC	CCCT	CCTT	TTTT	GGGG	AAAA</string><string>BA213c14t7_Con-B1_conquest2_49-L034043-099-018-A07-A.ab1	GGGG	GGGG	AAAT	TTTT	GGGG	CCCC	ACCC	CCTT	CCCT	CTTT	GGGT	AAAA</string><string>BA213c14t7_Con-B4_conquest2_52-L034043-099-018-D07-A.ab1	GGGG	GGGG	AAAT	TTTT	GGGG	CCCC	ACCC	CTTT	CCCT	CTTT	GGGT	AAAA</string><string>BA213c14t7_Con-B26_conquest2_02-L034935-099-023-B01-A.ab1	GGGG	GGGG	AAAA	TTTT	GGGG	CCCC	ACCC	CTTT	CCCT	CTTT	GGGT	AAAA</string><string>BA213c14t7_Con-B30_conquest2_06-L034935-099-023-F01-A.ab1	GGGG	GGGG	TTTT	TTTT	GGGG	CCCT	AAAA	CCCC	TTTT	CCCC	TTTT	AAAA</string><string>BA213c14t7_Con-B37_conquest2_29-L034043-099-018-E04-A.ab1	AGGG	GGGG	AATT	TTTT	GGGG	CCCC	CCCC	CCTT	CCCC	TTTT	GGGG	AATT</string><string>BA213c14t7_Con-B43_conquest2_28-L034043-099-018-D04-A.ab1	AAAG	GGGG	TTTT	TTTT	GGGG	CCCC	CCCC	CCCC	CCCC	TTTT	GGGG	TTTT</string><string>BA213c14t7_Con-B52_conquest2_64-L034043-099-018-H08-A.ab1	AGGG	GGGG	AAAT	TTTT	GGGG	CCCC	CCCC	CCTT	CCCC	TTTT	GGGG	AAAT</string><string>BA213c14t7_Con-B62_conquest2_08-034161-achen-B62-A.ab1	GGGG	GGGG	AATT	TTTT	GGGG	CCCC	ACCC	CCTT	CCCT	CTTT	GGGT	AAAA</string><string>BA213c14t7_Con-B75_conquest2_43-L034935-099-023-C06-A.ab1	GGGG	GGGG	AATT	TTTT	GGGG	CCCC	CCCC	CCTT	CCCC	TTTT	GGGG	AAAA</string><string>BA213c14t7_Con-B80_conquest2_48-L034935-099-023-H06-A.ab1	AGGG	GGGG	TTTT	TTTT	GGGG	CCCC	AACC	CCCC	CCTT	CCTT	GGTT	AATT</string><string>BA213c14t7_Con-B86_conquest2_54-L034935-099-023-F07-A.ab1	GGGG	GGGG	AAAA	TTTT	GGGG	CCCC	ACCC	CTTT	CCCT	CTTT	GGGT	AAAA</string><string>BA213c14t7_Con-B108_conquest2_29-L034935-099-023-E04-A.ab1	AAAG	GGGG	TTTT	TTTT	GGGG	CCCC	CCCC	CCCC	CCCC	CTTT	GGGG	ATTT</string></source><bootstrapping><haplotype><string>GGATGCCTCTGA</string><score>5171</score></haplotype><haplotype><string>AGTTGCCCCTGT</string><score>2992</score></haplotype><haplotype><string>GGTTGCACTCTA</string><score>2488</score></haplotype><haplotype><string>GGTTGCCCCTGA</string><score>1508</score></haplotype><haplotype><string>AATGACCCTTGA</string><score>1414</score></haplotype><haplotype><string>GGTTGCCCCTGT</string><score>1241</score></haplotype><haplotype><string>AGTTGCCCCCGT</string><score>764</score></haplotype><haplotype><string>GGATGCCCCTGA</string><score>715</score></haplotype><haplotype><string>GGATGCACTCTA</string><score>696</score></haplotype><haplotype><string>GGTTGTACTCTA</string><score>528</score></haplotype><haplotype><string>GGTTGCCTCTGA</string><score>229</score></haplotype><haplotype><string>GGATGCATTCTA</string><score>133</score></haplotype><haplotype><string>GGATGCCCCCTA</string><score>100</score></haplotype><haplotype><string>AGTTGCCCCCGA</string><score>89</score></haplotype><haplotype><string>AGTTGCACTCGT</string><score>82</score></haplotype><haplotype><string>GGTTGTCCCCTA</string><score>80</score></haplotype><haplotype><string>GGATGTCCCCTA</string><score>78</score></haplotype><haplotype><string>AGTTGCACTTGT</string><score>77</score></haplotype><haplotype><string>AAAGACCCTTGA</string><score>74</score></haplotype><haplotype><string>GGTTGCACTCTT</string><score>55</score></haplotype><haplotype><string>AGTTGCACTCGA</string><score>50</score></haplotype><haplotype><string>AGATGCCCCTGA</string><score>48</score></haplotype><haplotype><string>AGTTGCACTTGA</string><score>44</score></haplotype><haplotype><string>AGTTGCCCCTGA</string><score>30</score></haplotype><haplotype><string>GGATGCCTCCTA</string><score>26</score></haplotype><haplotype><string>GGATGCATTTGA</string><score>23</score></haplotype><haplotype><string>GGTTGCCCCCGA</string><score>20</score></haplotype><haplotype><string>AGTTGCACTCTA</string><score>19</score></haplotype><haplotype><string>GGATGTCTCCTA</string><score>17</score></haplotype><haplotype><string>AAAGACCTTTGA</string><score>17</score></haplotype><haplotype><string>AGTTGTACTCTT</string><score>15</score></haplotype><haplotype><string>GGTTGCCCCCGT</string><score>15</score></haplotype><haplotype><string>GGTTGCACTTGA</string><score>14</score></haplotype><haplotype><string>AGTTGTACTCTA</string><score>14</score></haplotype><haplotype><string>AGTTGTACTTTA</string><score>12</score></haplotype><haplotype><string>AGATGCCCCTGT</string><score>12</score></haplotype><haplotype><string>GGTTGTCTCCTA</string><score>11</score></haplotype><haplotype><string>GGTTGCCCCCTA</string><score>11</score></haplotype><haplotype><string>GGTTGCACTTTT</string><score>11</score></haplotype><haplotype><string>AGTTGCACTCTT</string><score>10</score></haplotype><haplotype><string>AGTTGCCCTCGA</string><score>8</score></haplotype><haplotype><string>GGATGCCCCTGT</string><score>7</score></haplotype><haplotype><string>GGATGCCTCTGT</string><score>7</score></haplotype><haplotype><string>AGTTGCACCCGT</string><score>6</score></haplotype><haplotype><string>AGTTGCCTCTGA</string><score>5</score></haplotype><haplotype><string>AGTTGTCCCTTT</string><score>5</score></haplotype><haplotype><string>GGTTGCACTCGA</string><score>5</score></haplotype><haplotype><string>AGTTGCACTTTA</string><score>3</score></haplotype><haplotype><string>AGTTGCACCCTT</string><score>3</score></haplotype><haplotype><string>AGTTGCCCTCGT</string><score>3</score></haplotype><haplotype><string>AGTTGTCCCTGT</string><score>3</score></haplotype><haplotype><string>GAAGACCCTTGA</string><score>2</score></haplotype><haplotype><string>AGTTGCACCCGA</string><score>2</score></haplotype><haplotype><string>GGTTGCACTTTA</string><score>2</score></haplotype><haplotype><string>AGATGCCTCTGT</string><score>1</score></haplotype><haplotype><string>GATGACCCTTGA</string><score>1</score></haplotype><haplotype><string>GGTTGTACTTTT</string><score>1</score></haplotype><haplotype><string>GGTTGCACTCGT</string><score>1</score></haplotype><haplotype><string>GGATGCACTTGA</string><score>1</score></haplotype><haplotype><string>AGTTGTACTTTT</string><score>1</score></haplotype></bootstrapping><haplotypings><haplotyping><score>217634</score><haplotypes><haplotype><string>AATGACCCTTGA</string><necessarity>false</necessarity></haplotype><haplotype><string>AGTTGCCCCCGT</string><necessarity>false</necessarity></haplotype><haplotype><string>AGTTGCCCCTGT</string><necessarity>false</necessarity></haplotype><haplotype><string>GGATGCACTCTA</string><necessarity>false</necessarity></haplotype><haplotype><string>GGATGCCCCTGA</string><necessarity>false</necessarity></haplotype><haplotype><string>GGATGCCTCTGA</string><necessarity>false</necessarity></haplotype><haplotype><string>GGATGTCCCCTA</string><necessarity>false</necessarity></haplotype><haplotype><string>GGTTGCACTCGA</string><necessarity>false</necessarity></haplotype><haplotype><string>GGTTGCACTCTA</string><necessarity>false</necessarity></haplotype><haplotype><string>GGTTGCCCCTGA</string><necessarity>false</necessarity></haplotype><haplotype><string>GGTTGCCCCTGT</string><necessarity>false</necessarity></haplotype><haplotype><string>GGTTGTACTCTA</string><necessarity>false</necessarity></haplotype></haplotypes><genotypes><genotype><name><string>BA213c14t7_Con-S25_Conquest2_25-L029615-099-002-A04-A.ab1</string></name><haplotype><string>AATGACCCTTGA</string></haplotype><haplotype><string>AATGACCCTTGA</string></haplotype><haplotype><string>AATGACCCTTGA</string></haplotype><haplotype><string>AATGACCCTTGA</string></haplotype></genotype><genotype><name><string>BA213c14t7_Con-S93_Conquest2_93-L029615-099-002-E12-A.ab1</string></name><haplotype><string>AATGACCCTTGA</string></haplotype><haplotype><string>AATGACCCTTGA</string></haplotype><haplotype><string>GGATGCCCCTGA</string></haplotype><haplotype><string>GGATGCCTCTGA</string></haplotype></genotype><genotype><name><string>BA213c14t7_Con-S9_Conquest2_09-L029615-099-002-A02-A.ab1</string></name><haplotype><string>AGTTGCCCCCGT</string></haplotype><haplotype><string>AGTTGCCCCTGT</string></haplotype><haplotype><string>AGTTGCCCCTGT</string></haplotype><haplotype><string>GGTTGCACTCGA</string></haplotype></genotype><genotype><name><string>BA213c14t7_Con-B108_conquest2_29-L034935-099-023-E04-A.ab1</string></name><haplotype><string>AGTTGCCCCCGT</string></haplotype><haplotype><string>AGTTGCCCCTGT</string></haplotype><haplotype><string>AGTTGCCCCTGT</string></haplotype><haplotype><string>GGTTGCCCCTGA</string></haplotype></genotype><genotype><name><string>BA213c14t7_Con-S50_Conquest2_50-L029615-099-002-B07-A.ab1</string></name><haplotype><string>AGTTGCCCCCGT</string></haplotype><haplotype><string>AGTTGCCCCTGT</string></haplotype><haplotype><string>GGTTGCACTCTA</string></haplotype><haplotype><string>GGTTGCCCCTGT</string></haplotype></genotype><genotype><name><string>BA213c14t7_Con-B43_conquest2_28-L034043-099-018-D04-A.ab1</string></name><haplotype><string>AGTTGCCCCTGT</string></haplotype><haplotype><string>AGTTGCCCCTGT</string></haplotype><haplotype><string>AGTTGCCCCTGT</string></haplotype><haplotype><string>GGTTGCCCCTGT</string></haplotype></genotype><genotype><name><string>BA213c14t7_Con-S83_Conquest2_83-L029615-099-002-C11-A.ab1</string></name><haplotype><string>AGTTGCCCCTGT</string></haplotype><haplotype><string>AGTTGCCCCTGT</string></haplotype><haplotype><string>GGTTGCACTCTA</string></haplotype><haplotype><string>GGTTGTACTCTA</string></haplotype></genotype><genotype><name><string>BA213c14t7_Con-B52_conquest2_64-L034043-099-018-H08-A.ab1</string></name><haplotype><string>AGTTGCCCCTGT</string></haplotype><haplotype><string>GGATGCCCCTGA</string></haplotype><haplotype><string>GGATGCCTCTGA</string></haplotype><haplotype><string>GGATGCCTCTGA</string></haplotype></genotype><genotype><name><string>BA213c14t7_Con-S73_Conquest2_73-L029615-099-002-A10-A.ab1</string></name><haplotype><string>AGTTGCCCCTGT</string></haplotype><haplotype><string>GGATGCCTCTGA</string></haplotype><haplotype><string>GGATGCCTCTGA</string></haplotype><haplotype><string>GGTTGCCCCTGA</string></haplotype></genotype><genotype><name><string>BA213c14t7_Con-B37_conquest2_29-L034043-099-018-E04-A.ab1</string></name><haplotype><string>AGTTGCCCCTGT</string></haplotype><haplotype><string>GGATGCCTCTGA</string></haplotype><haplotype><string>GGATGCCTCTGA</string></haplotype><haplotype><string>GGTTGCCCCTGT</string></haplotype></genotype><genotype><name><string>BA213c14t7_Con-B80_conquest2_48-L034935-099-023-H06-A.ab1</string></name><haplotype><string>AGTTGCCCCTGT</string></haplotype><haplotype><string>GGTTGCACTCTA</string></haplotype><haplotype><string>GGTTGCACTCTA</string></haplotype><haplotype><string>GGTTGCCCCTGT</string></haplotype></genotype><genotype><name><string>BA213c14t7_Con-B26_conquest2_02-L034935-099-023-B01-A.ab1</string></name><haplotype><string>GGATGCACTCTA</string></haplotype><haplotype><string>GGATGCCTCTGA</string></haplotype><haplotype><string>GGATGCCTCTGA</string></haplotype><haplotype><string>GGATGCCTCTGA</string></haplotype></genotype><genotype><name><string>BA213c14t7_Con-B86_conquest2_54-L034935-099-023-F07-A.ab1</string></name><haplotype><string>GGATGCACTCTA</string></haplotype><haplotype><string>GGATGCCTCTGA</string></haplotype><haplotype><string>GGATGCCTCTGA</string></haplotype><haplotype><string>GGATGCCTCTGA</string></haplotype></genotype><genotype><name><string>BA213c14t7_Con-B1_conquest2_49-L034043-099-018-A07-A.ab1</string></name><haplotype><string>GGATGCACTCTA</string></haplotype><haplotype><string>GGATGCCTCTGA</string></haplotype><haplotype><string>GGATGCCTCTGA</string></haplotype><haplotype><string>GGTTGCCCCTGA</string></haplotype></genotype><genotype><name><string>BA213c14t7_Con-B4_conquest2_52-L034043-099-018-D07-A.ab1</string></name><haplotype><string>GGATGCCTCTGA</string></haplotype><haplotype><string>GGATGCCTCTGA</string></haplotype><haplotype><string>GGATGCCTCTGA</string></haplotype><haplotype><string>GGTTGCACTCTA</string></haplotype></genotype><genotype><name><string>BA213c14t7_Con-B62_conquest2_08-034161-achen-B62-A.ab1</string></name><haplotype><string>GGATGCCTCTGA</string></haplotype><haplotype><string>GGATGCCTCTGA</string></haplotype><haplotype><string>GGTTGCACTCTA</string></haplotype><haplotype><string>GGTTGCCCCTGA</string></haplotype></genotype><genotype><name><string>BA213c14t7_Con-B75_conquest2_43-L034935-099-023-C06-A.ab1</string></name><haplotype><string>GGATGCCTCTGA</string></haplotype><haplotype><string>GGATGCCTCTGA</string></haplotype><haplotype><string>GGTTGCCCCTGA</string></haplotype><haplotype><string>GGTTGCCCCTGA</string></haplotype></genotype><genotype><name><string>BA213c14t7_Con-S89_Conquest2_89-L029615-099-002-A12-A.ab1</string></name><haplotype><string>GGATGCCTCTGA</string></haplotype><haplotype><string>GGATGTCCCCTA</string></haplotype><haplotype><string>GGTTGCACTCTA</string></haplotype><haplotype><string>GGTTGCACTCTA</string></haplotype></genotype><genotype><name><string>BA213c14t7_Con-B30_conquest2_06-L034935-099-023-F01-A.ab1</string></name><haplotype><string>GGTTGCACTCTA</string></haplotype><haplotype><string>GGTTGCACTCTA</string></haplotype><haplotype><string>GGTTGCACTCTA</string></haplotype><haplotype><string>GGTTGTACTCTA</string></haplotype></genotype></genotypes></haplotyping><haplotyping><score>216843</score><haplotypes><haplotype><string>AATGACCCTTGA</string><necessarity>false</necessarity></haplotype><haplotype><string>AGTTGCCCCCGT</string><necessarity>false</necessarity></haplotype><haplotype><string>AGTTGCCCCTGT</string><necessarity>false</necessarity></haplotype><haplotype><string>GGATGCACTCTA</string><necessarity>false</necessarity></haplotype><haplotype><string>GGATGCCCCTGA</string><necessarity>false</necessarity></haplotype><haplotype><string>GGATGCCTCTGA</string><necessarity>false</necessarity></haplotype><haplotype><string>GGTTGCACTCGA</string><necessarity>false</necessarity></haplotype><haplotype><string>GGTTGCACTCTA</string><necessarity>false</necessarity></haplotype><haplotype><string>GGTTGCCCCTGA</string><necessarity>false</necessarity></haplotype><haplotype><string>GGTTGCCCCTGT</string><necessarity>false</necessarity></haplotype><haplotype><string>GGTTGTACTCTA</string><necessarity>false</necessarity></haplotype><haplotype><string>GGTTGTCCCCTA</string><necessarity>false</necessarity></haplotype></haplotypes><genotypes><genotype><name><string>BA213c14t7_Con-S9_Conquest2_09-L029615-099-002-A02-A.ab1</string></name><haplotype><string>GGTTGCACTCGA</string></haplotype><haplotype><string>AGTTGCCCCTGT</string></haplotype><haplotype><string>AGTTGCCCCTGT</string></haplotype><haplotype><string>AGTTGCCCCCGT</string></haplotype></genotype><genotype><name><string>BA213c14t7_Con-S25_Conquest2_25-L029615-099-002-A04-A.ab1</string></name><haplotype><string>AATGACCCTTGA</string></haplotype><haplotype><string>AATGACCCTTGA</string></haplotype><haplotype><string>AATGACCCTTGA</string></haplotype><haplotype><string>AATGACCCTTGA</string></haplotype></genotype><genotype><name><string>BA213c14t7_Con-S50_Conquest2_50-L029615-099-002-B07-A.ab1</string></name><haplotype><string>GGTTGCCCCTGT</string></haplotype><haplotype><string>GGTTGCACTCTA</string></haplotype><haplotype><string>AGTTGCCCCTGT</string></haplotype><haplotype><string>AGTTGCCCCCGT</string></haplotype></genotype><genotype><name><string>BA213c14t7_Con-S73_Conquest2_73-L029615-099-002-A10-A.ab1</string></name><haplotype><string>GGTTGCCCCTGA</string></haplotype><haplotype><string>GGATGCCTCTGA</string></haplotype><haplotype><string>GGATGCCTCTGA</string></haplotype><haplotype><string>AGTTGCCCCTGT</string></haplotype></genotype><genotype><name><string>BA213c14t7_Con-S83_Conquest2_83-L029615-099-002-C11-A.ab1</string></name><haplotype><string>GGTTGTACTCTA</string></haplotype><haplotype><string>GGTTGCACTCTA</string></haplotype><haplotype><string>AGTTGCCCCTGT</string></haplotype><haplotype><string>AGTTGCCCCTGT</string></haplotype></genotype><genotype><name><string>BA213c14t7_Con-S89_Conquest2_89-L029615-099-002-A12-A.ab1</string></name><haplotype><string>GGTTGTCCCCTA</string></haplotype><haplotype><string>GGTTGCACTCTA</string></haplotype><haplotype><string>GGATGCCTCTGA</string></haplotype><haplotype><string>GGATGCACTCTA</string></haplotype></genotype><genotype><name><string>BA213c14t7_Con-S93_Conquest2_93-L029615-099-002-E12-A.ab1</string></name><haplotype><string>GGATGCCTCTGA</string></haplotype><haplotype><string>GGATGCCCCTGA</string></haplotype><haplotype><string>AATGACCCTTGA</string></haplotype><haplotype><string>AATGACCCTTGA</string></haplotype></genotype><genotype><name><string>BA213c14t7_Con-B1_conquest2_49-L034043-099-018-A07-A.ab1</string></name><haplotype><string>GGTTGCACTCTA</string></haplotype><haplotype><string>GGATGCCTCTGA</string></haplotype><haplotype><string>GGATGCCTCTGA</string></haplotype><haplotype><string>GGATGCCCCTGA</string></haplotype></genotype><genotype><name><string>BA213c14t7_Con-B4_conquest2_52-L034043-099-018-D07-A.ab1</string></name><haplotype><string>GGTTGCACTCTA</string></haplotype><haplotype><string>GGATGCCTCTGA</string></haplotype><haplotype><string>GGATGCCTCTGA</string></haplotype><haplotype><string>GGATGCCTCTGA</string></haplotype></genotype><genotype><name><string>BA213c14t7_Con-B26_conquest2_02-L034935-099-023-B01-A.ab1</string></name><haplotype><string>GGATGCCTCTGA</string></haplotype><haplotype><string>GGATGCCTCTGA</string></haplotype><haplotype><string>GGATGCCTCTGA</string></haplotype><haplotype><string>GGATGCACTCTA</string></haplotype></genotype><genotype><name><string>BA213c14t7_Con-B30_conquest2_06-L034935-099-023-F01-A.ab1</string></name><haplotype><string>GGTTGTACTCTA</string></haplotype><haplotype><string>GGTTGCACTCTA</string></haplotype><haplotype><string>GGTTGCACTCTA</string></haplotype><haplotype><string>GGTTGCACTCTA</string></haplotype></genotype><genotype><name><string>BA213c14t7_Con-B37_conquest2_29-L034043-099-018-E04-A.ab1</string></name><haplotype><string>GGTTGCCCCTGT</string></haplotype><haplotype><string>GGATGCCTCTGA</string></haplotype><haplotype><string>GGATGCCTCTGA</string></haplotype><haplotype><string>AGTTGCCCCTGT</string></haplotype></genotype><genotype><name><string>BA213c14t7_Con-B43_conquest2_28-L034043-099-018-D04-A.ab1</string></name><haplotype><string>GGTTGCCCCTGT</string></haplotype><haplotype><string>AGTTGCCCCTGT</string></haplotype><haplotype><string>AGTTGCCCCTGT</string></haplotype><haplotype><string>AGTTGCCCCTGT</string></haplotype></genotype><genotype><name><string>BA213c14t7_Con-B52_conquest2_64-L034043-099-018-H08-A.ab1</string></name><haplotype><string>GGATGCCTCTGA</string></haplotype><haplotype><string>GGATGCCTCTGA</string></haplotype><haplotype><string>GGATGCCCCTGA</string></haplotype><haplotype><string>AGTTGCCCCTGT</string></haplotype></genotype><genotype><name><string>BA213c14t7_Con-B62_conquest2_08-034161-achen-B62-A.ab1</string></name><haplotype><string>GGTTGCCCCTGA</string></haplotype><haplotype><string>GGTTGCACTCTA</string></haplotype><haplotype><string>GGATGCCTCTGA</string></haplotype><haplotype><string>GGATGCCTCTGA</string></haplotype></genotype><genotype><name><string>BA213c14t7_Con-B75_conquest2_43-L034935-099-023-C06-A.ab1</string></name><haplotype><string>GGTTGCCCCTGA</string></haplotype><haplotype><string>GGTTGCCCCTGA</string></haplotype><haplotype><string>GGATGCCTCTGA</string></haplotype><haplotype><string>GGATGCCTCTGA</string></haplotype></genotype><genotype><name><string>BA213c14t7_Con-B80_conquest2_48-L034935-099-023-H06-A.ab1</string></name><haplotype><string>GGTTGCCCCTGT</string></haplotype><haplotype><string>GGTTGCACTCTA</string></haplotype><haplotype><string>GGTTGCACTCTA</string></haplotype><haplotype><string>AGTTGCCCCTGT</string></haplotype></genotype><genotype><name><string>BA213c14t7_Con-B86_conquest2_54-L034935-099-023-F07-A.ab1</string></name><haplotype><string>GGATGCCTCTGA</string></haplotype><haplotype><string>GGATGCCTCTGA</string></haplotype><haplotype><string>GGATGCCTCTGA</string></haplotype><haplotype><string>GGATGCACTCTA</string></haplotype></genotype><genotype><name><string>BA213c14t7_Con-B108_conquest2_29-L034935-099-023-E04-A.ab1</string></name><haplotype><string>GGTTGCCCCTGA</string></haplotype><haplotype><string>AGTTGCCCCTGT</string></haplotype><haplotype><string>AGTTGCCCCTGT</string></haplotype><haplotype><string>AGTTGCCCCCGT</string></haplotype></genotype></genotypes></haplotyping><haplotyping><score>216695</score><haplotypes><haplotype><string>AATGACCCTTGA</string><necessarity>false</necessarity></haplotype><haplotype><string>AGTTGCCCCCGT</string><necessarity>false</necessarity></haplotype><haplotype><string>AGTTGCCCCTGT</string><necessarity>false</necessarity></haplotype><haplotype><string>GGATGCACTCTA</string><necessarity>false</necessarity></haplotype><haplotype><string>GGATGCCCCCTA</string><necessarity>false</necessarity></haplotype><haplotype><string>GGATGCCCCTGA</string><necessarity>false</necessarity></haplotype><haplotype><string>GGATGCCTCTGA</string><necessarity>false</necessarity></haplotype><haplotype><string>GGTTGCACTCGA</string><necessarity>false</necessarity></haplotype><haplotype><string>GGTTGCACTCTA</string><necessarity>false</necessarity></haplotype><haplotype><string>GGTTGCCCCTGA</string><necessarity>false</necessarity></haplotype><haplotype><string>GGTTGCCCCTGT</string><necessarity>false</necessarity></haplotype><haplotype><string>GGTTGTACTCTA</string><necessarity>false</necessarity></haplotype></haplotypes><genotypes><genotype><name><string>BA213c14t7_Con-S25_Conquest2_25-L029615-099-002-A04-A.ab1</string></name><haplotype><string>AATGACCCTTGA</string></haplotype><haplotype><string>AATGACCCTTGA</string></haplotype><haplotype><string>AATGACCCTTGA</string></haplotype><haplotype><string>AATGACCCTTGA</string></haplotype></genotype><genotype><name><string>BA213c14t7_Con-S93_Conquest2_93-L029615-099-002-E12-A.ab1</string></name><haplotype><string>AATGACCCTTGA</string></haplotype><haplotype><string>AATGACCCTTGA</string></haplotype><haplotype><string>GGATGCCCCTGA</string></haplotype><haplotype><string>GGATGCCTCTGA</string></haplotype></genotype><genotype><name><string>BA213c14t7_Con-S9_Conquest2_09-L029615-099-002-A02-A.ab1</string></name><haplotype><string>AGTTGCCCCCGT</string></haplotype><haplotype><string>AGTTGCCCCTGT</string></haplotype><haplotype><string>AGTTGCCCCTGT</string></haplotype><haplotype><string>GGTTGCACTCGA</string></haplotype></genotype><genotype><name><string>BA213c14t7_Con-B108_conquest2_29-L034935-099-023-E04-A.ab1</string></name><haplotype><string>AGTTGCCCCCGT</string></haplotype><haplotype><string>AGTTGCCCCTGT</string></haplotype><haplotype><string>AGTTGCCCCTGT</string></haplotype><haplotype><string>GGTTGCCCCTGA</string></haplotype></genotype><genotype><name><string>BA213c14t7_Con-S50_Conquest2_50-L029615-099-002-B07-A.ab1</string></name><haplotype><string>AGTTGCCCCCGT</string></haplotype><haplotype><string>AGTTGCCCCTGT</string></haplotype><haplotype><string>GGTTGCACTCTA</string></haplotype><haplotype><string>GGTTGCCCCTGT</string></haplotype></genotype><genotype><name><string>BA213c14t7_Con-B43_conquest2_28-L034043-099-018-D04-A.ab1</string></name><haplotype><string>AGTTGCCCCTGT</string></haplotype><haplotype><string>AGTTGCCCCTGT</string></haplotype><haplotype><string>AGTTGCCCCTGT</string></haplotype><haplotype><string>GGTTGCCCCTGT</string></haplotype></genotype><genotype><name><string>BA213c14t7_Con-S83_Conquest2_83-L029615-099-002-C11-A.ab1</string></name><haplotype><string>AGTTGCCCCTGT</string></haplotype><haplotype><string>AGTTGCCCCTGT</string></haplotype><haplotype><string>GGTTGCACTCTA</string></haplotype><haplotype><string>GGTTGTACTCTA</string></haplotype></genotype><genotype><name><string>BA213c14t7_Con-B52_conquest2_64-L034043-099-018-H08-A.ab1</string></name><haplotype><string>AGTTGCCCCTGT</string></haplotype><haplotype><string>GGATGCCCCTGA</string></haplotype><haplotype><string>GGATGCCTCTGA</string></haplotype><haplotype><string>GGATGCCTCTGA</string></haplotype></genotype><genotype><name><string>BA213c14t7_Con-S73_Conquest2_73-L029615-099-002-A10-A.ab1</string></name><haplotype><string>AGTTGCCCCTGT</string></haplotype><haplotype><string>GGATGCCTCTGA</string></haplotype><haplotype><string>GGATGCCTCTGA</string></haplotype><haplotype><string>GGTTGCCCCTGA</string></haplotype></genotype><genotype><name><string>BA213c14t7_Con-B37_conquest2_29-L034043-099-018-E04-A.ab1</string></name><haplotype><string>AGTTGCCCCTGT</string></haplotype><haplotype><string>GGATGCCTCTGA</string></haplotype><haplotype><string>GGATGCCTCTGA</string></haplotype><haplotype><string>GGTTGCCCCTGT</string></haplotype></genotype><genotype><name><string>BA213c14t7_Con-B80_conquest2_48-L034935-099-023-H06-A.ab1</string></name><haplotype><string>AGTTGCCCCTGT</string></haplotype><haplotype><string>GGTTGCACTCTA</string></haplotype><haplotype><string>GGTTGCACTCTA</string></haplotype><haplotype><string>GGTTGCCCCTGT</string></haplotype></genotype><genotype><name><string>BA213c14t7_Con-B26_conquest2_02-L034935-099-023-B01-A.ab1</string></name><haplotype><string>GGATGCACTCTA</string></haplotype><haplotype><string>GGATGCCTCTGA</string></haplotype><haplotype><string>GGATGCCTCTGA</string></haplotype><haplotype><string>GGATGCCTCTGA</string></haplotype></genotype><genotype><name><string>BA213c14t7_Con-B86_conquest2_54-L034935-099-023-F07-A.ab1</string></name><haplotype><string>GGATGCACTCTA</string></haplotype><haplotype><string>GGATGCCTCTGA</string></haplotype><haplotype><string>GGATGCCTCTGA</string></haplotype><haplotype><string>GGATGCCTCTGA</string></haplotype></genotype><genotype><name><string>BA213c14t7_Con-S89_Conquest2_89-L029615-099-002-A12-A.ab1</string></name><haplotype><string>GGATGCCCCCTA</string></haplotype><haplotype><string>GGATGCCTCTGA</string></haplotype><haplotype><string>GGTTGCACTCTA</string></haplotype><haplotype><string>GGTTGTACTCTA</string></haplotype></genotype><genotype><name><string>BA213c14t7_Con-B1_conquest2_49-L034043-099-018-A07-A.ab1</string></name><haplotype><string>GGATGCCCCTGA</string></haplotype><haplotype><string>GGATGCCTCTGA</string></haplotype><haplotype><string>GGATGCCTCTGA</string></haplotype><haplotype><string>GGTTGCACTCTA</string></haplotype></genotype><genotype><name><string>BA213c14t7_Con-B4_conquest2_52-L034043-099-018-D07-A.ab1</string></name><haplotype><string>GGATGCCTCTGA</string></haplotype><haplotype><string>GGATGCCTCTGA</string></haplotype><haplotype><string>GGATGCCTCTGA</string></haplotype><haplotype><string>GGTTGCACTCTA</string></haplotype></genotype><genotype><name><string>BA213c14t7_Con-B62_conquest2_08-034161-achen-B62-A.ab1</string></name><haplotype><string>GGATGCCTCTGA</string></haplotype><haplotype><string>GGATGCCTCTGA</string></haplotype><haplotype><string>GGTTGCACTCTA</string></haplotype><haplotype><string>GGTTGCCCCTGA</string></haplotype></genotype><genotype><name><string>BA213c14t7_Con-B75_conquest2_43-L034935-099-023-C06-A.ab1</string></name><haplotype><string>GGATGCCTCTGA</string></haplotype><haplotype><string>GGATGCCTCTGA</string></haplotype><haplotype><string>GGTTGCCCCTGA</string></haplotype><haplotype><string>GGTTGCCCCTGA</string></haplotype></genotype><genotype><name><string>BA213c14t7_Con-B30_conquest2_06-L034935-099-023-F01-A.ab1</string></name><haplotype><string>GGTTGCACTCTA</string></haplotype><haplotype><string>GGTTGCACTCTA</string></haplotype><haplotype><string>GGTTGCACTCTA</string></haplotype><haplotype><string>GGTTGTACTCTA</string></haplotype></genotype></genotypes></haplotyping><haplotyping><score>216227</score><haplotypes><haplotype><string>AATGACCCTTGA</string><necessarity>false</necessarity></haplotype><haplotype><string>AGTTGCACTCGT</string><necessarity>false</necessarity></haplotype><haplotype><string>AGTTGCCCCCGT</string><necessarity>false</necessarity></haplotype><haplotype><string>AGTTGCCCCTGT</string><necessarity>false</necessarity></haplotype><haplotype><string>GGATGCACTCTA</string><necessarity>false</necessarity></haplotype><haplotype><string>GGATGCCCCTGA</string><necessarity>false</necessarity></haplotype><haplotype><string>GGATGCCTCTGA</string><necessarity>false</necessarity></haplotype><haplotype><string>GGATGTCCCCTA</string><necessarity>false</necessarity></haplotype><haplotype><string>GGTTGCACTCTA</string><necessarity>false</necessarity></haplotype><haplotype><string>GGTTGCCCCTGA</string><necessarity>false</necessarity></haplotype><haplotype><string>GGTTGCCCCTGT</string><necessarity>false</necessarity></haplotype><haplotype><string>GGTTGTACTCTA</string><necessarity>false</necessarity></haplotype></haplotypes><genotypes><genotype><name><string>BA213c14t7_Con-S9_Conquest2_09-L029615-099-002-A02-A.ab1</string></name><haplotype><string>GGTTGCCCCTGA</string></haplotype><haplotype><string>AGTTGCCCCTGT</string></haplotype><haplotype><string>AGTTGCCCCCGT</string></haplotype><haplotype><string>AGTTGCACTCGT</string></haplotype></genotype><genotype><name><string>BA213c14t7_Con-S25_Conquest2_25-L029615-099-002-A04-A.ab1</string></name><haplotype><string>AATGACCCTTGA</string></haplotype><haplotype><string>AATGACCCTTGA</string></haplotype><haplotype><string>AATGACCCTTGA</string></haplotype><haplotype><string>AATGACCCTTGA</string></haplotype></genotype><genotype><name><string>BA213c14t7_Con-S50_Conquest2_50-L029615-099-002-B07-A.ab1</string></name><haplotype><string>GGTTGCCCCTGT</string></haplotype><haplotype><string>GGTTGCACTCTA</string></haplotype><haplotype><string>AGTTGCCCCTGT</string></haplotype><haplotype><string>AGTTGCCCCCGT</string></haplotype></genotype><genotype><name><string>BA213c14t7_Con-S73_Conquest2_73-L029615-099-002-A10-A.ab1</string></name><haplotype><string>GGTTGCCCCTGA</string></haplotype><haplotype><string>GGATGCCTCTGA</string></haplotype><haplotype><string>GGATGCCTCTGA</string></haplotype><haplotype><string>AGTTGCCCCTGT</string></haplotype></genotype><genotype><name><string>BA213c14t7_Con-S83_Conquest2_83-L029615-099-002-C11-A.ab1</string></name><haplotype><string>GGTTGTACTCTA</string></haplotype><haplotype><string>GGTTGCACTCTA</string></haplotype><haplotype><string>AGTTGCCCCTGT</string></haplotype><haplotype><string>AGTTGCCCCTGT</string></haplotype></genotype><genotype><name><string>BA213c14t7_Con-S89_Conquest2_89-L029615-099-002-A12-A.ab1</string></name><haplotype><string>GGTTGCACTCTA</string></haplotype><haplotype><string>GGTTGCACTCTA</string></haplotype><haplotype><string>GGATGTCCCCTA</string></haplotype><haplotype><string>GGATGCCTCTGA</string></haplotype></genotype><genotype><name><string>BA213c14t7_Con-S93_Conquest2_93-L029615-099-002-E12-A.ab1</string></name><haplotype><string>GGATGCCTCTGA</string></haplotype><haplotype><string>GGATGCCCCTGA</string></haplotype><haplotype><string>AATGACCCTTGA</string></haplotype><haplotype><string>AATGACCCTTGA</string></haplotype></genotype><genotype><name><string>BA213c14t7_Con-B1_conquest2_49-L034043-099-018-A07-A.ab1</string></name><haplotype><string>GGTTGCCCCTGA</string></haplotype><haplotype><string>GGATGCCTCTGA</string></haplotype><haplotype><string>GGATGCCTCTGA</string></haplotype><haplotype><string>GGATGCACTCTA</string></haplotype></genotype><genotype><name><string>BA213c14t7_Con-B4_conquest2_52-L034043-099-018-D07-A.ab1</string></name><haplotype><string>GGTTGCACTCTA</string></haplotype><haplotype><string>GGATGCCTCTGA</string></haplotype><haplotype><string>GGATGCCTCTGA</string></haplotype><haplotype><string>GGATGCCTCTGA</string></haplotype></genotype><genotype><name><string>BA213c14t7_Con-B26_conquest2_02-L034935-099-023-B01-A.ab1</string></name><haplotype><string>GGATGCCTCTGA</string></haplotype><haplotype><string>GGATGCCTCTGA</string></haplotype><haplotype><string>GGATGCCTCTGA</string></haplotype><haplotype><string>GGATGCACTCTA</string></haplotype></genotype><genotype><name><string>BA213c14t7_Con-B30_conquest2_06-L034935-099-023-F01-A.ab1</string></name><haplotype><string>GGTTGTACTCTA</string></haplotype><haplotype><string>GGTTGCACTCTA</string></haplotype><haplotype><string>GGTTGCACTCTA</string></haplotype><haplotype><string>GGTTGCACTCTA</string></haplotype></genotype><genotype><name><string>BA213c14t7_Con-B37_conquest2_29-L034043-099-018-E04-A.ab1</string></name><haplotype><string>GGTTGCCCCTGT</string></haplotype><haplotype><string>GGATGCCTCTGA</string></haplotype><haplotype><string>GGATGCCTCTGA</string></haplotype><haplotype><string>AGTTGCCCCTGT</string></haplotype></genotype><genotype><name><string>BA213c14t7_Con-B43_conquest2_28-L034043-099-018-D04-A.ab1</string></name><haplotype><string>GGTTGCCCCTGT</string></haplotype><haplotype><string>AGTTGCCCCTGT</string></haplotype><haplotype><string>AGTTGCCCCTGT</string></haplotype><haplotype><string>AGTTGCCCCTGT</string></haplotype></genotype><genotype><name><string>BA213c14t7_Con-B52_conquest2_64-L034043-099-018-H08-A.ab1</string></name><haplotype><string>GGATGCCTCTGA</string></haplotype><haplotype><string>GGATGCCTCTGA</string></haplotype><haplotype><string>GGATGCCCCTGA</string></haplotype><haplotype><string>AGTTGCCCCTGT</string></haplotype></genotype><genotype><name><string>BA213c14t7_Con-B62_conquest2_08-034161-achen-B62-A.ab1</string></name><haplotype><string>GGTTGCCCCTGA</string></haplotype><haplotype><string>GGTTGCACTCTA</string></haplotype><haplotype><string>GGATGCCTCTGA</string></haplotype><haplotype><string>GGATGCCTCTGA</string></haplotype></genotype><genotype><name><string>BA213c14t7_Con-B75_conquest2_43-L034935-099-023-C06-A.ab1</string></name><haplotype><string>GGTTGCCCCTGA</string></haplotype><haplotype><string>GGTTGCCCCTGA</string></haplotype><haplotype><string>GGATGCCTCTGA</string></haplotype><haplotype><string>GGATGCCTCTGA</string></haplotype></genotype><genotype><name><string>BA213c14t7_Con-B80_conquest2_48-L034935-099-023-H06-A.ab1</string></name><haplotype><string>GGTTGCCCCTGT</string></haplotype><haplotype><string>GGTTGCACTCTA</string></haplotype><haplotype><string>GGTTGCACTCTA</string></haplotype><haplotype><string>AGTTGCCCCTGT</string></haplotype></genotype><genotype><name><string>BA213c14t7_Con-B86_conquest2_54-L034935-099-023-F07-A.ab1</string></name><haplotype><string>GGATGCCTCTGA</string></haplotype><haplotype><string>GGATGCCTCTGA</string></haplotype><haplotype><string>GGATGCCTCTGA</string></haplotype><haplotype><string>GGATGCACTCTA</string></haplotype></genotype><genotype><name><string>BA213c14t7_Con-B108_conquest2_29-L034935-099-023-E04-A.ab1</string></name><haplotype><string>GGTTGCCCCTGA</string></haplotype><haplotype><string>AGTTGCCCCTGT</string></haplotype><haplotype><string>AGTTGCCCCTGT</string></haplotype><haplotype><string>AGTTGCCCCCGT</string></haplotype></genotype></genotypes></haplotyping><haplotyping><score>215928</score><haplotypes><haplotype><string>AATGACCCTTGA</string><necessarity>false</necessarity></haplotype><haplotype><string>AGTTGCACTCGA</string><necessarity>false</necessarity></haplotype><haplotype><string>AGTTGCCCCCGT</string><necessarity>false</necessarity></haplotype><haplotype><string>AGTTGCCCCTGT</string><necessarity>false</necessarity></haplotype><haplotype><string>GGATGCACTCTA</string><necessarity>false</necessarity></haplotype><haplotype><string>GGATGCCCCTGA</string><necessarity>false</necessarity></haplotype><haplotype><string>GGATGCCTCTGA</string><necessarity>false</necessarity></haplotype><haplotype><string>GGATGTCCCCTA</string><necessarity>false</necessarity></haplotype><haplotype><string>GGTTGCACTCTA</string><necessarity>false</necessarity></haplotype><haplotype><string>GGTTGCCCCTGA</string><necessarity>false</necessarity></haplotype><haplotype><string>GGTTGCCCCTGT</string><necessarity>false</necessarity></haplotype><haplotype><string>GGTTGTACTCTA</string><necessarity>false</necessarity></haplotype></haplotypes><genotypes><genotype><name><string>BA213c14t7_Con-S9_Conquest2_09-L029615-099-002-A02-A.ab1</string></name><haplotype><string>GGTTGCCCCTGT</string></haplotype><haplotype><string>AGTTGCCCCTGT</string></haplotype><haplotype><string>AGTTGCCCCCGT</string></haplotype><haplotype><string>AGTTGCACTCGA</string></haplotype></genotype><genotype><name><string>BA213c14t7_Con-S25_Conquest2_25-L029615-099-002-A04-A.ab1</string></name><haplotype><string>AATGACCCTTGA</string></haplotype><haplotype><string>AATGACCCTTGA</string></haplotype><haplotype><string>AATGACCCTTGA</string></haplotype><haplotype><string>AATGACCCTTGA</string></haplotype></genotype><genotype><name><string>BA213c14t7_Con-S50_Conquest2_50-L029615-099-002-B07-A.ab1</string></name><haplotype><string>GGTTGCCCCTGT</string></haplotype><haplotype><string>GGTTGCACTCTA</string></haplotype><haplotype><string>AGTTGCCCCTGT</string></haplotype><haplotype><string>AGTTGCCCCCGT</string></haplotype></genotype><genotype><name><string>BA213c14t7_Con-S73_Conquest2_73-L029615-099-002-A10-A.ab1</string></name><haplotype><string>GGTTGCCCCTGA</string></haplotype><haplotype><string>GGATGCCTCTGA</string></haplotype><haplotype><string>GGATGCCTCTGA</string></haplotype><haplotype><string>AGTTGCCCCTGT</string></haplotype></genotype><genotype><name><string>BA213c14t7_Con-S83_Conquest2_83-L029615-099-002-C11-A.ab1</string></name><haplotype><string>GGTTGTACTCTA</string></haplotype><haplotype><string>GGTTGCACTCTA</string></haplotype><haplotype><string>AGTTGCCCCTGT</string></haplotype><haplotype><string>AGTTGCCCCTGT</string></haplotype></genotype><genotype><name><string>BA213c14t7_Con-S89_Conquest2_89-L029615-099-002-A12-A.ab1</string></name><haplotype><string>GGTTGCACTCTA</string></haplotype><haplotype><string>GGTTGCACTCTA</string></haplotype><haplotype><string>GGATGTCCCCTA</string></haplotype><haplotype><string>GGATGCCTCTGA</string></haplotype></genotype><genotype><name><string>BA213c14t7_Con-S93_Conquest2_93-L029615-099-002-E12-A.ab1</string></name><haplotype><string>GGATGCCTCTGA</string></haplotype><haplotype><string>GGATGCCCCTGA</string></haplotype><haplotype><string>AATGACCCTTGA</string></haplotype><haplotype><string>AATGACCCTTGA</string></haplotype></genotype><genotype><name><string>BA213c14t7_Con-B1_conquest2_49-L034043-099-018-A07-A.ab1</string></name><haplotype><string>GGTTGCCCCTGA</string></haplotype><haplotype><string>GGATGCCTCTGA</string></haplotype><haplotype><string>GGATGCCTCTGA</string></haplotype><haplotype><string>GGATGCACTCTA</string></haplotype></genotype><genotype><name><string>BA213c14t7_Con-B4_conquest2_52-L034043-099-018-D07-A.ab1</string></name><haplotype><string>GGTTGCACTCTA</string></haplotype><haplotype><string>GGATGCCTCTGA</string></haplotype><haplotype><string>GGATGCCTCTGA</string></haplotype><haplotype><string>GGATGCCTCTGA</string></haplotype></genotype><genotype><name><string>BA213c14t7_Con-B26_conquest2_02-L034935-099-023-B01-A.ab1</string></name><haplotype><string>GGATGCCTCTGA</string></haplotype><haplotype><string>GGATGCCTCTGA</string></haplotype><haplotype><string>GGATGCCTCTGA</string></haplotype><haplotype><string>GGATGCACTCTA</string></haplotype></genotype><genotype><name><string>BA213c14t7_Con-B30_conquest2_06-L034935-099-023-F01-A.ab1</string></name><haplotype><string>GGTTGTACTCTA</string></haplotype><haplotype><string>GGTTGCACTCTA</string></haplotype><haplotype><string>GGTTGCACTCTA</string></haplotype><haplotype><string>GGTTGCACTCTA</string></haplotype></genotype><genotype><name><string>BA213c14t7_Con-B37_conquest2_29-L034043-099-018-E04-A.ab1</string></name><haplotype><string>GGTTGCCCCTGT</string></haplotype><haplotype><string>GGATGCCTCTGA</string></haplotype><haplotype><string>GGATGCCTCTGA</string></haplotype><haplotype><string>AGTTGCCCCTGT</string></haplotype></genotype><genotype><name><string>BA213c14t7_Con-B43_conquest2_28-L034043-099-018-D04-A.ab1</string></name><haplotype><string>GGTTGCCCCTGT</string></haplotype><haplotype><string>AGTTGCCCCTGT</string></haplotype><haplotype><string>AGTTGCCCCTGT</string></haplotype><haplotype><string>AGTTGCCCCTGT</string></haplotype></genotype><genotype><name><string>BA213c14t7_Con-B52_conquest2_64-L034043-099-018-H08-A.ab1</string></name><haplotype><string>GGATGCCTCTGA</string></haplotype><haplotype><string>GGATGCCTCTGA</string></haplotype><haplotype><string>GGATGCCCCTGA</string></haplotype><haplotype><string>AGTTGCCCCTGT</string></haplotype></genotype><genotype><name><string>BA213c14t7_Con-B62_conquest2_08-034161-achen-B62-A.ab1</string></name><haplotype><string>GGTTGCCCCTGA</string></haplotype><haplotype><string>GGTTGCACTCTA</string></haplotype><haplotype><string>GGATGCCTCTGA</string></haplotype><haplotype><string>GGATGCCTCTGA</string></haplotype></genotype><genotype><name><string>BA213c14t7_Con-B75_conquest2_43-L034935-099-023-C06-A.ab1</string></name><haplotype><string>GGTTGCCCCTGA</string></haplotype><haplotype><string>GGTTGCCCCTGA</string></haplotype><haplotype><string>GGATGCCTCTGA</string></haplotype><haplotype><string>GGATGCCTCTGA</string></haplotype></genotype><genotype><name><string>BA213c14t7_Con-B80_conquest2_48-L034935-099-023-H06-A.ab1</string></name><haplotype><string>GGTTGCCCCTGT</string></haplotype><haplotype><string>GGTTGCACTCTA</string></haplotype><haplotype><string>GGTTGCACTCTA</string></haplotype><haplotype><string>AGTTGCCCCTGT</string></haplotype></genotype><genotype><name><string>BA213c14t7_Con-B86_conquest2_54-L034935-099-023-F07-A.ab1</string></name><haplotype><string>GGATGCCTCTGA</string></haplotype><haplotype><string>GGATGCCTCTGA</string></haplotype><haplotype><string>GGATGCCTCTGA</string></haplotype><haplotype><string>GGATGCACTCTA</string></haplotype></genotype><genotype><name><string>BA213c14t7_Con-B108_conquest2_29-L034935-099-023-E04-A.ab1</string></name><haplotype><string>GGTTGCCCCTGA</string></haplotype><haplotype><string>AGTTGCCCCTGT</string></haplotype><haplotype><string>AGTTGCCCCTGT</string></haplotype><haplotype><string>AGTTGCCCCCGT</string></haplotype></genotype></genotypes></haplotyping><haplotyping><score>215415</score><haplotypes><haplotype><string>AATGACCCTTGA</string><necessarity>false</necessarity></haplotype><haplotype><string>AGTTGCCCCCGT</string><necessarity>false</necessarity></haplotype><haplotype><string>AGTTGCCCCTGT</string><necessarity>false</necessarity></haplotype><haplotype><string>GGATGCACTCTA</string><necessarity>false</necessarity></haplotype><haplotype><string>GGATGCCCCTGA</string><necessarity>false</necessarity></haplotype><haplotype><string>GGATGCCTCTGA</string><necessarity>false</necessarity></haplotype><haplotype><string>GGATGTCCCCTA</string><necessarity>false</necessarity></haplotype><haplotype><string>GGTTGCACTCTA</string><necessarity>false</necessarity></haplotype><haplotype><string>GGTTGCACTTGA</string><necessarity>false</necessarity></haplotype><haplotype><string>GGTTGCCCCTGA</string><necessarity>false</necessarity></haplotype><haplotype><string>GGTTGCCCCTGT</string><necessarity>false</necessarity></haplotype><haplotype><string>GGTTGTACTCTA</string><necessarity>false</necessarity></haplotype></haplotypes><genotypes><genotype><name><string>BA213c14t7_Con-S9_Conquest2_09-L029615-099-002-A02-A.ab1</string></name><haplotype><string>GGTTGCACTTGA</string></haplotype><haplotype><string>AGTTGCCCCTGT</string></haplotype><haplotype><string>AGTTGCCCCCGT</string></haplotype><haplotype><string>AGTTGCCCCCGT</string></haplotype></genotype><genotype><name><string>BA213c14t7_Con-S25_Conquest2_25-L029615-099-002-A04-A.ab1</string></name><haplotype><string>AATGACCCTTGA</string></haplotype><haplotype><string>AATGACCCTTGA</string></haplotype><haplotype><string>AATGACCCTTGA</string></haplotype><haplotype><string>AATGACCCTTGA</string></haplotype></genotype><genotype><name><string>BA213c14t7_Con-S50_Conquest2_50-L029615-099-002-B07-A.ab1</string></name><haplotype><string>GGTTGCCCCTGT</string></haplotype><haplotype><string>GGTTGCACTCTA</string></haplotype><haplotype><string>AGTTGCCCCTGT</string></haplotype><haplotype><string>AGTTGCCCCCGT</string></haplotype></genotype><genotype><name><string>BA213c14t7_Con-S73_Conquest2_73-L029615-099-002-A10-A.ab1</string></name><haplotype><string>GGTTGCCCCTGA</string></haplotype><haplotype><string>GGATGCCTCTGA</string></haplotype><haplotype><string>GGATGCCTCTGA</string></haplotype><haplotype><string>AGTTGCCCCTGT</string></haplotype></genotype><genotype><name><string>BA213c14t7_Con-S83_Conquest2_83-L029615-099-002-C11-A.ab1</string></name><haplotype><string>GGTTGTACTCTA</string></haplotype><haplotype><string>GGTTGCACTCTA</string></haplotype><haplotype><string>AGTTGCCCCTGT</string></haplotype><haplotype><string>AGTTGCCCCTGT</string></haplotype></genotype><genotype><name><string>BA213c14t7_Con-S89_Conquest2_89-L029615-099-002-A12-A.ab1</string></name><haplotype><string>GGTTGCACTCTA</string></haplotype><haplotype><string>GGTTGCACTCTA</string></haplotype><haplotype><string>GGATGTCCCCTA</string></haplotype><haplotype><string>GGATGCCTCTGA</string></haplotype></genotype><genotype><name><string>BA213c14t7_Con-S93_Conquest2_93-L029615-099-002-E12-A.ab1</string></name><haplotype><string>GGATGCCTCTGA</string></haplotype><haplotype><string>GGATGCCCCTGA</string></haplotype><haplotype><string>AATGACCCTTGA</string></haplotype><haplotype><string>AATGACCCTTGA</string></haplotype></genotype><genotype><name><string>BA213c14t7_Con-B1_conquest2_49-L034043-099-018-A07-A.ab1</string></name><haplotype><string>GGTTGCCCCTGA</string></haplotype><haplotype><string>GGATGCCTCTGA</string></haplotype><haplotype><string>GGATGCCTCTGA</string></haplotype><haplotype><string>GGATGCACTCTA</string></haplotype></genotype><genotype><name><string>BA213c14t7_Con-B4_conquest2_52-L034043-099-018-D07-A.ab1</string></name><haplotype><string>GGTTGCACTCTA</string></haplotype><haplotype><string>GGATGCCTCTGA</string></haplotype><haplotype><string>GGATGCCTCTGA</string></haplotype><haplotype><string>GGATGCCTCTGA</string></haplotype></genotype><genotype><name><string>BA213c14t7_Con-B26_conquest2_02-L034935-099-023-B01-A.ab1</string></name><haplotype><string>GGATGCCTCTGA</string></haplotype><haplotype><string>GGATGCCTCTGA</string></haplotype><haplotype><string>GGATGCCTCTGA</string></haplotype><haplotype><string>GGATGCACTCTA</string></haplotype></genotype><genotype><name><string>BA213c14t7_Con-B30_conquest2_06-L034935-099-023-F01-A.ab1</string></name><haplotype><string>GGTTGTACTCTA</string></haplotype><haplotype><string>GGTTGCACTCTA</string></haplotype><haplotype><string>GGTTGCACTCTA</string></haplotype><haplotype><string>GGTTGCACTCTA</string></haplotype></genotype><genotype><name><string>BA213c14t7_Con-B37_conquest2_29-L034043-099-018-E04-A.ab1</string></name><haplotype><string>GGTTGCCCCTGT</string></haplotype><haplotype><string>GGATGCCTCTGA</string></haplotype><haplotype><string>GGATGCCTCTGA</string></haplotype><haplotype><string>AGTTGCCCCTGT</string></haplotype></genotype><genotype><name><string>BA213c14t7_Con-B43_conquest2_28-L034043-099-018-D04-A.ab1</string></name><haplotype><string>GGTTGCCCCTGT</string></haplotype><haplotype><string>AGTTGCCCCTGT</string></haplotype><haplotype><string>AGTTGCCCCTGT</string></haplotype><haplotype><string>AGTTGCCCCTGT</string></haplotype></genotype><genotype><name><string>BA213c14t7_Con-B52_conquest2_64-L034043-099-018-H08-A.ab1</string></name><haplotype><string>GGATGCCTCTGA</string></haplotype><haplotype><string>GGATGCCTCTGA</string></haplotype><haplotype><string>GGATGCCCCTGA</string></haplotype><haplotype><string>AGTTGCCCCTGT</string></haplotype></genotype><genotype><name><string>BA213c14t7_Con-B62_conquest2_08-034161-achen-B62-A.ab1</string></name><haplotype><string>GGTTGCCCCTGA</string></haplotype><haplotype><string>GGTTGCACTCTA</string></haplotype><haplotype><string>GGATGCCTCTGA</string></haplotype><haplotype><string>GGATGCCTCTGA</string></haplotype></genotype><genotype><name><string>BA213c14t7_Con-B75_conquest2_43-L034935-099-023-C06-A.ab1</string></name><haplotype><string>GGTTGCCCCTGA</string></haplotype><haplotype><string>GGTTGCCCCTGA</string></haplotype><haplotype><string>GGATGCCTCTGA</string></haplotype><haplotype><string>GGATGCCTCTGA</string></haplotype></genotype><genotype><name><string>BA213c14t7_Con-B80_conquest2_48-L034935-099-023-H06-A.ab1</string></name><haplotype><string>GGTTGCCCCTGT</string></haplotype><haplotype><string>GGTTGCACTCTA</string></haplotype><haplotype><string>GGTTGCACTCTA</string></haplotype><haplotype><string>AGTTGCCCCTGT</string></haplotype></genotype><genotype><name><string>BA213c14t7_Con-B86_conquest2_54-L034935-099-023-F07-A.ab1</string></name><haplotype><string>GGATGCCTCTGA</string></haplotype><haplotype><string>GGATGCCTCTGA</string></haplotype><haplotype><string>GGATGCCTCTGA</string></haplotype><haplotype><string>GGATGCACTCTA</string></haplotype></genotype><genotype><name><string>BA213c14t7_Con-B108_conquest2_29-L034935-099-023-E04-A.ab1</string></name><haplotype><string>GGTTGCCCCTGA</string></haplotype><haplotype><string>AGTTGCCCCTGT</string></haplotype><haplotype><string>AGTTGCCCCTGT</string></haplotype><haplotype><string>AGTTGCCCCCGT</string></haplotype></genotype></genotypes></haplotyping><haplotyping><score>215288</score><haplotypes><haplotype><string>AATGACCCTTGA</string><necessarity>false</necessarity></haplotype><haplotype><string>AGTTGCACTCGT</string><necessarity>false</necessarity></haplotype><haplotype><string>AGTTGCCCCCGT</string><necessarity>false</necessarity></haplotype><haplotype><string>AGTTGCCCCTGT</string><necessarity>false</necessarity></haplotype><haplotype><string>GGATGCACTCTA</string><necessarity>false</necessarity></haplotype><haplotype><string>GGATGCCCCCTA</string><necessarity>false</necessarity></haplotype><haplotype><string>GGATGCCCCTGA</string><necessarity>false</necessarity></haplotype><haplotype><string>GGATGCCTCTGA</string><necessarity>false</necessarity></haplotype><haplotype><string>GGTTGCACTCTA</string><necessarity>false</necessarity></haplotype><haplotype><string>GGTTGCCCCTGA</string><necessarity>false</necessarity></haplotype><haplotype><string>GGTTGCCCCTGT</string><necessarity>false</necessarity></haplotype><haplotype><string>GGTTGTACTCTA</string><necessarity>false</necessarity></haplotype></haplotypes><genotypes><genotype><name><string>BA213c14t7_Con-S9_Conquest2_09-L029615-099-002-A02-A.ab1</string></name><haplotype><string>GGTTGCCCCTGA</string></haplotype><haplotype><string>AGTTGCCCCTGT</string></haplotype><haplotype><string>AGTTGCCCCCGT</string></haplotype><haplotype><string>AGTTGCACTCGT</string></haplotype></genotype><genotype><name><string>BA213c14t7_Con-S25_Conquest2_25-L029615-099-002-A04-A.ab1</string></name><haplotype><string>AATGACCCTTGA</string></haplotype><haplotype><string>AATGACCCTTGA</string></haplotype><haplotype><string>AATGACCCTTGA</string></haplotype><haplotype><string>AATGACCCTTGA</string></haplotype></genotype><genotype><name><string>BA213c14t7_Con-S50_Conquest2_50-L029615-099-002-B07-A.ab1</string></name><haplotype><string>GGTTGCCCCTGT</string></haplotype><haplotype><string>GGTTGCACTCTA</string></haplotype><haplotype><string>AGTTGCCCCTGT</string></haplotype><haplotype><string>AGTTGCCCCCGT</string></haplotype></genotype><genotype><name><string>BA213c14t7_Con-S73_Conquest2_73-L029615-099-002-A10-A.ab1</string></name><haplotype><string>GGTTGCCCCTGA</string></haplotype><haplotype><string>GGATGCCTCTGA</string></haplotype><haplotype><string>GGATGCCTCTGA</string></haplotype><haplotype><string>AGTTGCCCCTGT</string></haplotype></genotype><genotype><name><string>BA213c14t7_Con-S83_Conquest2_83-L029615-099-002-C11-A.ab1</string></name><haplotype><string>GGTTGTACTCTA</string></haplotype><haplotype><string>GGTTGCACTCTA</string></haplotype><haplotype><string>AGTTGCCCCTGT</string></haplotype><haplotype><string>AGTTGCCCCTGT</string></haplotype></genotype><genotype><name><string>BA213c14t7_Con-S89_Conquest2_89-L029615-099-002-A12-A.ab1</string></name><haplotype><string>GGTTGTACTCTA</string></haplotype><haplotype><string>GGTTGCACTCTA</string></haplotype><haplotype><string>GGATGCCTCTGA</string></haplotype><haplotype><string>GGATGCCCCCTA</string></haplotype></genotype><genotype><name><string>BA213c14t7_Con-S93_Conquest2_93-L029615-099-002-E12-A.ab1</string></name><haplotype><string>GGATGCCTCTGA</string></haplotype><haplotype><string>GGATGCCCCTGA</string></haplotype><haplotype><string>AATGACCCTTGA</string></haplotype><haplotype><string>AATGACCCTTGA</string></haplotype></genotype><genotype><name><string>BA213c14t7_Con-B1_conquest2_49-L034043-099-018-A07-A.ab1</string></name><haplotype><string>GGTTGCACTCTA</string></haplotype><haplotype><string>GGATGCCTCTGA</string></haplotype><haplotype><string>GGATGCCTCTGA</string></haplotype><haplotype><string>GGATGCCCCTGA</string></haplotype></genotype><genotype><name><string>BA213c14t7_Con-B4_conquest2_52-L034043-099-018-D07-A.ab1</string></name><haplotype><string>GGTTGCACTCTA</string></haplotype><haplotype><string>GGATGCCTCTGA</string></haplotype><haplotype><string>GGATGCCTCTGA</string></haplotype><haplotype><string>GGATGCCTCTGA</string></haplotype></genotype><genotype><name><string>BA213c14t7_Con-B26_conquest2_02-L034935-099-023-B01-A.ab1</string></name><haplotype><string>GGATGCCTCTGA</string></haplotype><haplotype><string>GGATGCCTCTGA</string></haplotype><haplotype><string>GGATGCCTCTGA</string></haplotype><haplotype><string>GGATGCACTCTA</string></haplotype></genotype><genotype><name><string>BA213c14t7_Con-B30_conquest2_06-L034935-099-023-F01-A.ab1</string></name><haplotype><string>GGTTGTACTCTA</string></haplotype><haplotype><string>GGTTGCACTCTA</string></haplotype><haplotype><string>GGTTGCACTCTA</string></haplotype><haplotype><string>GGTTGCACTCTA</string></haplotype></genotype><genotype><name><string>BA213c14t7_Con-B37_conquest2_29-L034043-099-018-E04-A.ab1</string></name><haplotype><string>GGTTGCCCCTGT</string></haplotype><haplotype><string>GGATGCCTCTGA</string></haplotype><haplotype><string>GGATGCCTCTGA</string></haplotype><haplotype><string>AGTTGCCCCTGT</string></haplotype></genotype><genotype><name><string>BA213c14t7_Con-B43_conquest2_28-L034043-099-018-D04-A.ab1</string></name><haplotype><string>GGTTGCCCCTGT</string></haplotype><haplotype><string>AGTTGCCCCTGT</string></haplotype><haplotype><string>AGTTGCCCCTGT</string></haplotype><haplotype><string>AGTTGCCCCTGT</string></haplotype></genotype><genotype><name><string>BA213c14t7_Con-B52_conquest2_64-L034043-099-018-H08-A.ab1</string></name><haplotype><string>GGATGCCTCTGA</string></haplotype><haplotype><string>GGATGCCTCTGA</string></haplotype><haplotype><string>GGATGCCCCTGA</string></haplotype><haplotype><string>AGTTGCCCCTGT</string></haplotype></genotype><genotype><name><string>BA213c14t7_Con-B62_conquest2_08-034161-achen-B62-A.ab1</string></name><haplotype><string>GGTTGCCCCTGA</string></haplotype><haplotype><string>GGTTGCACTCTA</string></haplotype><haplotype><string>GGATGCCTCTGA</string></haplotype><haplotype><string>GGATGCCTCTGA</string></haplotype></genotype><genotype><name><string>BA213c14t7_Con-B75_conquest2_43-L034935-099-023-C06-A.ab1</string></name><haplotype><string>GGTTGCCCCTGA</string></haplotype><haplotype><string>GGTTGCCCCTGA</string></haplotype><haplotype><string>GGATGCCTCTGA</string></haplotype><haplotype><string>GGATGCCTCTGA</string></haplotype></genotype><genotype><name><string>BA213c14t7_Con-B80_conquest2_48-L034935-099-023-H06-A.ab1</string></name><haplotype><string>GGTTGCCCCTGT</string></haplotype><haplotype><string>GGTTGCACTCTA</string></haplotype><haplotype><string>GGTTGCACTCTA</string></haplotype><haplotype><string>AGTTGCCCCTGT</string></haplotype></genotype><genotype><name><string>BA213c14t7_Con-B86_conquest2_54-L034935-099-023-F07-A.ab1</string></name><haplotype><string>GGATGCCTCTGA</string></haplotype><haplotype><string>GGATGCCTCTGA</string></haplotype><haplotype><string>GGATGCCTCTGA</string></haplotype><haplotype><string>GGATGCACTCTA</string></haplotype></genotype><genotype><name><string>BA213c14t7_Con-B108_conquest2_29-L034935-099-023-E04-A.ab1</string></name><haplotype><string>GGTTGCCCCTGA</string></haplotype><haplotype><string>AGTTGCCCCTGT</string></haplotype><haplotype><string>AGTTGCCCCTGT</string></haplotype><haplotype><string>AGTTGCCCCCGT</string></haplotype></genotype></genotypes></haplotyping><haplotyping><score>215137</score><haplotypes><haplotype><string>AATGACCCTTGA</string><necessarity>false</necessarity></haplotype><haplotype><string>AGTTGCACTCGA</string><necessarity>false</necessarity></haplotype><haplotype><string>AGTTGCCCCCGT</string><necessarity>false</necessarity></haplotype><haplotype><string>AGTTGCCCCTGT</string><necessarity>false</necessarity></haplotype><haplotype><string>GGATGCACTCTA</string><necessarity>false</necessarity></haplotype><haplotype><string>GGATGCCCCTGA</string><necessarity>false</necessarity></haplotype><haplotype><string>GGATGCCTCTGA</string><necessarity>false</necessarity></haplotype><haplotype><string>GGTTGCACTCTA</string><necessarity>false</necessarity></haplotype><haplotype><string>GGTTGCCCCTGA</string><necessarity>false</necessarity></haplotype><haplotype><string>GGTTGCCCCTGT</string><necessarity>false</necessarity></haplotype><haplotype><string>GGTTGTACTCTA</string><necessarity>false</necessarity></haplotype><haplotype><string>GGTTGTCCCCTA</string><necessarity>false</necessarity></haplotype></haplotypes><genotypes><genotype><name><string>BA213c14t7_Con-S9_Conquest2_09-L029615-099-002-A02-A.ab1</string></name><haplotype><string>GGTTGCCCCTGT</string></haplotype><haplotype><string>AGTTGCCCCTGT</string></haplotype><haplotype><string>AGTTGCCCCCGT</string></haplotype><haplotype><string>AGTTGCACTCGA</string></haplotype></genotype><genotype><name><string>BA213c14t7_Con-S25_Conquest2_25-L029615-099-002-A04-A.ab1</string></name><haplotype><string>AATGACCCTTGA</string></haplotype><haplotype><string>AATGACCCTTGA</string></haplotype><haplotype><string>AATGACCCTTGA</string></haplotype><haplotype><string>AATGACCCTTGA</string></haplotype></genotype><genotype><name><string>BA213c14t7_Con-S50_Conquest2_50-L029615-099-002-B07-A.ab1</string></name><haplotype><string>GGTTGCCCCTGT</string></haplotype><haplotype><string>GGTTGCACTCTA</string></haplotype><haplotype><string>AGTTGCCCCTGT</string></haplotype><haplotype><string>AGTTGCCCCCGT</string></haplotype></genotype><genotype><name><string>BA213c14t7_Con-S73_Conquest2_73-L029615-099-002-A10-A.ab1</string></name><haplotype><string>GGTTGCCCCTGA</string></haplotype><haplotype><string>GGATGCCTCTGA</string></haplotype><haplotype><string>GGATGCCTCTGA</string></haplotype><haplotype><string>AGTTGCCCCTGT</string></haplotype></genotype><genotype><name><string>BA213c14t7_Con-S83_Conquest2_83-L029615-099-002-C11-A.ab1</string></name><haplotype><string>GGTTGTACTCTA</string></haplotype><haplotype><string>GGTTGCACTCTA</string></haplotype><haplotype><string>AGTTGCCCCTGT</string></haplotype><haplotype><string>AGTTGCCCCTGT</string></haplotype></genotype><genotype><name><string>BA213c14t7_Con-S89_Conquest2_89-L029615-099-002-A12-A.ab1</string></name><haplotype><string>GGTTGTCCCCTA</string></haplotype><haplotype><string>GGTTGCACTCTA</string></haplotype><haplotype><string>GGATGCCTCTGA</string></haplotype><haplotype><string>GGATGCACTCTA</string></haplotype></genotype><genotype><name><string>BA213c14t7_Con-S93_Conquest2_93-L029615-099-002-E12-A.ab1</string></name><haplotype><string>GGATGCCTCTGA</string></haplotype><haplotype><string>GGATGCCCCTGA</string></haplotype><haplotype><string>AATGACCCTTGA</string></haplotype><haplotype><string>AATGACCCTTGA</string></haplotype></genotype><genotype><name><string>BA213c14t7_Con-B1_conquest2_49-L034043-099-018-A07-A.ab1</string></name><haplotype><string>GGTTGCACTCTA</string></haplotype><haplotype><string>GGATGCCTCTGA</string></haplotype><haplotype><string>GGATGCCTCTGA</string></haplotype><haplotype><string>GGATGCCCCTGA</string></haplotype></genotype><genotype><name><string>BA213c14t7_Con-B4_conquest2_52-L034043-099-018-D07-A.ab1</string></name><haplotype><string>GGTTGCACTCTA</string></haplotype><haplotype><string>GGATGCCTCTGA</string></haplotype><haplotype><string>GGATGCCTCTGA</string></haplotype><haplotype><string>GGATGCCTCTGA</string></haplotype></genotype><genotype><name><string>BA213c14t7_Con-B26_conquest2_02-L034935-099-023-B01-A.ab1</string></name><haplotype><string>GGATGCCTCTGA</string></haplotype><haplotype><string>GGATGCCTCTGA</string></haplotype><haplotype><string>GGATGCCTCTGA</string></haplotype><haplotype><string>GGATGCACTCTA</string></haplotype></genotype><genotype><name><string>BA213c14t7_Con-B30_conquest2_06-L034935-099-023-F01-A.ab1</string></name><haplotype><string>GGTTGTACTCTA</string></haplotype><haplotype><string>GGTTGCACTCTA</string></haplotype><haplotype><string>GGTTGCACTCTA</string></haplotype><haplotype><string>GGTTGCACTCTA</string></haplotype></genotype><genotype><name><string>BA213c14t7_Con-B37_conquest2_29-L034043-099-018-E04-A.ab1</string></name><haplotype><string>GGTTGCCCCTGT</string></haplotype><haplotype><string>GGATGCCTCTGA</string></haplotype><haplotype><string>GGATGCCTCTGA</string></haplotype><haplotype><string>AGTTGCCCCTGT</string></haplotype></genotype><genotype><name><string>BA213c14t7_Con-B43_conquest2_28-L034043-099-018-D04-A.ab1</string></name><haplotype><string>GGTTGCCCCTGT</string></haplotype><haplotype><string>AGTTGCCCCTGT</string></haplotype><haplotype><string>AGTTGCCCCTGT</string></haplotype><haplotype><string>AGTTGCCCCTGT</string></haplotype></genotype><genotype><name><string>BA213c14t7_Con-B52_conquest2_64-L034043-099-018-H08-A.ab1</string></name><haplotype><string>GGATGCCTCTGA</string></haplotype><haplotype><string>GGATGCCTCTGA</string></haplotype><haplotype><string>GGATGCCCCTGA</string></haplotype><haplotype><string>AGTTGCCCCTGT</string></haplotype></genotype><genotype><name><string>BA213c14t7_Con-B62_conquest2_08-034161-achen-B62-A.ab1</string></name><haplotype><string>GGTTGCCCCTGA</string></haplotype><haplotype><string>GGTTGCACTCTA</string></haplotype><haplotype><string>GGATGCCTCTGA</string></haplotype><haplotype><string>GGATGCCTCTGA</string></haplotype></genotype><genotype><name><string>BA213c14t7_Con-B75_conquest2_43-L034935-099-023-C06-A.ab1</string></name><haplotype><string>GGTTGCCCCTGA</string></haplotype><haplotype><string>GGTTGCCCCTGA</string></haplotype><haplotype><string>GGATGCCTCTGA</string></haplotype><haplotype><string>GGATGCCTCTGA</string></haplotype></genotype><genotype><name><string>BA213c14t7_Con-B80_conquest2_48-L034935-099-023-H06-A.ab1</string></name><haplotype><string>GGTTGCCCCTGT</string></haplotype><haplotype><string>GGTTGCACTCTA</string></haplotype><haplotype><string>GGTTGCACTCTA</string></haplotype><haplotype><string>AGTTGCCCCTGT</string></haplotype></genotype><genotype><name><string>BA213c14t7_Con-B86_conquest2_54-L034935-099-023-F07-A.ab1</string></name><haplotype><string>GGATGCCTCTGA</string></haplotype><haplotype><string>GGATGCCTCTGA</string></haplotype><haplotype><string>GGATGCCTCTGA</string></haplotype><haplotype><string>GGATGCACTCTA</string></haplotype></genotype><genotype><name><string>BA213c14t7_Con-B108_conquest2_29-L034935-099-023-E04-A.ab1</string></name><haplotype><string>GGTTGCCCCTGA</string></haplotype><haplotype><string>AGTTGCCCCTGT</string></haplotype><haplotype><string>AGTTGCCCCTGT</string></haplotype><haplotype><string>AGTTGCCCCCGT</string></haplotype></genotype></genotypes></haplotyping><haplotyping><score>214993</score><haplotypes><haplotype><string>AATGACCCTTGA</string><necessarity>false</necessarity></haplotype><haplotype><string>AGTTGCACTTGT</string><necessarity>false</necessarity></haplotype><haplotype><string>AGTTGCCCCCGT</string><necessarity>false</necessarity></haplotype><haplotype><string>AGTTGCCCCTGT</string><necessarity>false</necessarity></haplotype><haplotype><string>GGATGCACTCTA</string><necessarity>false</necessarity></haplotype><haplotype><string>GGATGCCCCTGA</string><necessarity>false</necessarity></haplotype><haplotype><string>GGATGCCTCTGA</string><necessarity>false</necessarity></haplotype><haplotype><string>GGATGTCCCCTA</string><necessarity>false</necessarity></haplotype><haplotype><string>GGTTGCACTCTA</string><necessarity>false</necessarity></haplotype><haplotype><string>GGTTGCCCCTGA</string><necessarity>false</necessarity></haplotype><haplotype><string>GGTTGCCCCTGT</string><necessarity>false</necessarity></haplotype><haplotype><string>GGTTGTACTCTA</string><necessarity>false</necessarity></haplotype></haplotypes><genotypes><genotype><name><string>BA213c14t7_Con-S9_Conquest2_09-L029615-099-002-A02-A.ab1</string></name><haplotype><string>GGTTGCCCCTGA</string></haplotype><haplotype><string>AGTTGCCCCCGT</string></haplotype><haplotype><string>AGTTGCCCCCGT</string></haplotype><haplotype><string>AGTTGCACTTGT</string></haplotype></genotype><genotype><name><string>BA213c14t7_Con-S25_Conquest2_25-L029615-099-002-A04-A.ab1</string></name><haplotype><string>AATGACCCTTGA</string></haplotype><haplotype><string>AATGACCCTTGA</string></haplotype><haplotype><string>AATGACCCTTGA</string></haplotype><haplotype><string>AATGACCCTTGA</string></haplotype></genotype><genotype><name><string>BA213c14t7_Con-S50_Conquest2_50-L029615-099-002-B07-A.ab1</string></name><haplotype><string>GGTTGCCCCTGT</string></haplotype><haplotype><string>GGTTGCACTCTA</string></haplotype><haplotype><string>AGTTGCCCCTGT</string></haplotype><haplotype><string>AGTTGCCCCCGT</string></haplotype></genotype><genotype><name><string>BA213c14t7_Con-S73_Conquest2_73-L029615-099-002-A10-A.ab1</string></name><haplotype><string>GGTTGCCCCTGA</string></haplotype><haplotype><string>GGATGCCTCTGA</string></haplotype><haplotype><string>GGATGCCTCTGA</string></haplotype><haplotype><string>AGTTGCCCCTGT</string></haplotype></genotype><genotype><name><string>BA213c14t7_Con-S83_Conquest2_83-L029615-099-002-C11-A.ab1</string></name><haplotype><string>GGTTGTACTCTA</string></haplotype><haplotype><string>GGTTGCACTCTA</string></haplotype><haplotype><string>AGTTGCCCCTGT</string></haplotype><haplotype><string>AGTTGCCCCTGT</string></haplotype></genotype><genotype><name><string>BA213c14t7_Con-S89_Conquest2_89-L029615-099-002-A12-A.ab1</string></name><haplotype><string>GGTTGCACTCTA</string></haplotype><haplotype><string>GGTTGCACTCTA</string></haplotype><haplotype><string>GGATGTCCCCTA</string></haplotype><haplotype><string>GGATGCCTCTGA</string></haplotype></genotype><genotype><name><string>BA213c14t7_Con-S93_Conquest2_93-L029615-099-002-E12-A.ab1</string></name><haplotype><string>GGATGCCTCTGA</string></haplotype><haplotype><string>GGATGCCCCTGA</string></haplotype><haplotype><string>AATGACCCTTGA</string></haplotype><haplotype><string>AATGACCCTTGA</string></haplotype></genotype><genotype><name><string>BA213c14t7_Con-B1_conquest2_49-L034043-099-018-A07-A.ab1</string></name><haplotype><string>GGTTGCACTCTA</string></haplotype><haplotype><string>GGATGCCTCTGA</string></haplotype><haplotype><string>GGATGCCTCTGA</string></haplotype><haplotype><string>GGATGCCCCTGA</string></haplotype></genotype><genotype><name><string>BA213c14t7_Con-B4_conquest2_52-L034043-099-018-D07-A.ab1</string></name><haplotype><string>GGTTGCACTCTA</string></haplotype><haplotype><string>GGATGCCTCTGA</string></haplotype><haplotype><string>GGATGCCTCTGA</string></haplotype><haplotype><string>GGATGCCTCTGA</string></haplotype></genotype><genotype><name><string>BA213c14t7_Con-B26_conquest2_02-L034935-099-023-B01-A.ab1</string></name><haplotype><string>GGATGCCTCTGA</string></haplotype><haplotype><string>GGATGCCTCTGA</string></haplotype><haplotype><string>GGATGCCTCTGA</string></haplotype><haplotype><string>GGATGCACTCTA</string></haplotype></genotype><genotype><name><string>BA213c14t7_Con-B30_conquest2_06-L034935-099-023-F01-A.ab1</string></name><haplotype><string>GGTTGTACTCTA</string></haplotype><haplotype><string>GGTTGCACTCTA</string></haplotype><haplotype><string>GGTTGCACTCTA</string></haplotype><haplotype><string>GGTTGCACTCTA</string></haplotype></genotype><genotype><name><string>BA213c14t7_Con-B37_conquest2_29-L034043-099-018-E04-A.ab1</string></name><haplotype><string>GGTTGCCCCTGT</string></haplotype><haplotype><string>GGATGCCTCTGA</string></haplotype><haplotype><string>GGATGCCTCTGA</string></haplotype><haplotype><string>AGTTGCCCCTGT</string></haplotype></genotype><genotype><name><string>BA213c14t7_Con-B43_conquest2_28-L034043-099-018-D04-A.ab1</string></name><haplotype><string>GGTTGCCCCTGT</string></haplotype><haplotype><string>AGTTGCCCCTGT</string></haplotype><haplotype><string>AGTTGCCCCTGT</string></haplotype><haplotype><string>AGTTGCCCCTGT</string></haplotype></genotype><genotype><name><string>BA213c14t7_Con-B52_conquest2_64-L034043-099-018-H08-A.ab1</string></name><haplotype><string>GGATGCCTCTGA</string></haplotype><haplotype><string>GGATGCCTCTGA</string></haplotype><haplotype><string>GGATGCCCCTGA</string></haplotype><haplotype><string>AGTTGCCCCTGT</string></haplotype></genotype><genotype><name><string>BA213c14t7_Con-B62_conquest2_08-034161-achen-B62-A.ab1</string></name><haplotype><string>GGTTGCCCCTGA</string></haplotype><haplotype><string>GGTTGCACTCTA</string></haplotype><haplotype><string>GGATGCCTCTGA</string></haplotype><haplotype><string>GGATGCCTCTGA</string></haplotype></genotype><genotype><name><string>BA213c14t7_Con-B75_conquest2_43-L034935-099-023-C06-A.ab1</string></name><haplotype><string>GGTTGCCCCTGA</string></haplotype><haplotype><string>GGTTGCCCCTGA</string></haplotype><haplotype><string>GGATGCCTCTGA</string></haplotype><haplotype><string>GGATGCCTCTGA</string></haplotype></genotype><genotype><name><string>BA213c14t7_Con-B80_conquest2_48-L034935-099-023-H06-A.ab1</string></name><haplotype><string>GGTTGCCCCTGT</string></haplotype><haplotype><string>GGTTGCACTCTA</string></haplotype><haplotype><string>GGTTGCACTCTA</string></haplotype><haplotype><string>AGTTGCCCCTGT</string></haplotype></genotype><genotype><name><string>BA213c14t7_Con-B86_conquest2_54-L034935-099-023-F07-A.ab1</string></name><haplotype><string>GGATGCCTCTGA</string></haplotype><haplotype><string>GGATGCCTCTGA</string></haplotype><haplotype><string>GGATGCCTCTGA</string></haplotype><haplotype><string>GGATGCACTCTA</string></haplotype></genotype><genotype><name><string>BA213c14t7_Con-B108_conquest2_29-L034935-099-023-E04-A.ab1</string></name><haplotype><string>GGTTGCCCCTGA</string></haplotype><haplotype><string>AGTTGCCCCTGT</string></haplotype><haplotype><string>AGTTGCCCCTGT</string></haplotype><haplotype><string>AGTTGCCCCCGT</string></haplotype></genotype></genotypes></haplotyping><haplotyping><score>214989</score><haplotypes><haplotype><string>AATGACCCTTGA</string><necessarity>false</necessarity></haplotype><haplotype><string>AGTTGCACTCGA</string><necessarity>false</necessarity></haplotype><haplotype><string>AGTTGCCCCCGT</string><necessarity>false</necessarity></haplotype><haplotype><string>AGTTGCCCCTGT</string><necessarity>false</necessarity></haplotype><haplotype><string>GGATGCACTCTA</string><necessarity>false</necessarity></haplotype><haplotype><string>GGATGCCCCCTA</string><necessarity>false</necessarity></haplotype><haplotype><string>GGATGCCCCTGA</string><necessarity>false</necessarity></haplotype><haplotype><string>GGATGCCTCTGA</string><necessarity>false</necessarity></haplotype><haplotype><string>GGTTGCACTCTA</string><necessarity>false</necessarity></haplotype><haplotype><string>GGTTGCCCCTGA</string><necessarity>false</necessarity></haplotype><haplotype><string>GGTTGCCCCTGT</string><necessarity>false</necessarity></haplotype><haplotype><string>GGTTGTACTCTA</string><necessarity>false</necessarity></haplotype></haplotypes><genotypes><genotype><name><string>BA213c14t7_Con-S9_Conquest2_09-L029615-099-002-A02-A.ab1</string></name><haplotype><string>GGTTGCCCCTGT</string></haplotype><haplotype><string>AGTTGCCCCTGT</string></haplotype><haplotype><string>AGTTGCCCCCGT</string></haplotype><haplotype><string>AGTTGCACTCGA</string></haplotype></genotype><genotype><name><string>BA213c14t7_Con-S25_Conquest2_25-L029615-099-002-A04-A.ab1</string></name><haplotype><string>AATGACCCTTGA</string></haplotype><haplotype><string>AATGACCCTTGA</string></haplotype><haplotype><string>AATGACCCTTGA</string></haplotype><haplotype><string>AATGACCCTTGA</string></haplotype></genotype><genotype><name><string>BA213c14t7_Con-S50_Conquest2_50-L029615-099-002-B07-A.ab1</string></name><haplotype><string>GGTTGCCCCTGT</string></haplotype><haplotype><string>GGTTGCACTCTA</string></haplotype><haplotype><string>AGTTGCCCCTGT</string></haplotype><haplotype><string>AGTTGCCCCCGT</string></haplotype></genotype><genotype><name><string>BA213c14t7_Con-S73_Conquest2_73-L029615-099-002-A10-A.ab1</string></name><haplotype><string>GGTTGCCCCTGA</string></haplotype><haplotype><string>GGATGCCTCTGA</string></haplotype><haplotype><string>GGATGCCTCTGA</string></haplotype><haplotype><string>AGTTGCCCCTGT</string></haplotype></genotype><genotype><name><string>BA213c14t7_Con-S83_Conquest2_83-L029615-099-002-C11-A.ab1</string></name><haplotype><string>GGTTGTACTCTA</string></haplotype><haplotype><string>GGTTGCACTCTA</string></haplotype><haplotype><string>AGTTGCCCCTGT</string></haplotype><haplotype><string>AGTTGCCCCTGT</string></haplotype></genotype><genotype><name><string>BA213c14t7_Con-S89_Conquest2_89-L029615-099-002-A12-A.ab1</string></name><haplotype><string>GGTTGTACTCTA</string></haplotype><haplotype><string>GGTTGCACTCTA</string></haplotype><haplotype><string>GGATGCCTCTGA</string></haplotype><haplotype><string>GGATGCCCCCTA</string></haplotype></genotype><genotype><name><string>BA213c14t7_Con-S93_Conquest2_93-L029615-099-002-E12-A.ab1</string></name><haplotype><string>GGATGCCTCTGA</string></haplotype><haplotype><string>GGATGCCCCTGA</string></haplotype><haplotype><string>AATGACCCTTGA</string></haplotype><haplotype><string>AATGACCCTTGA</string></haplotype></genotype><genotype><name><string>BA213c14t7_Con-B1_conquest2_49-L034043-099-018-A07-A.ab1</string></name><haplotype><string>GGTTGCACTCTA</string></haplotype><haplotype><string>GGATGCCTCTGA</string></haplotype><haplotype><string>GGATGCCTCTGA</string></haplotype><haplotype><string>GGATGCCCCTGA</string></haplotype></genotype><genotype><name><string>BA213c14t7_Con-B4_conquest2_52-L034043-099-018-D07-A.ab1</string></name><haplotype><string>GGTTGCACTCTA</string></haplotype><haplotype><string>GGATGCCTCTGA</string></haplotype><haplotype><string>GGATGCCTCTGA</string></haplotype><haplotype><string>GGATGCCTCTGA</string></haplotype></genotype><genotype><name><string>BA213c14t7_Con-B26_conquest2_02-L034935-099-023-B01-A.ab1</string></name><haplotype><string>GGATGCCTCTGA</string></haplotype><haplotype><string>GGATGCCTCTGA</string></haplotype><haplotype><string>GGATGCCTCTGA</string></haplotype><haplotype><string>GGATGCACTCTA</string></haplotype></genotype><genotype><name><string>BA213c14t7_Con-B30_conquest2_06-L034935-099-023-F01-A.ab1</string></name><haplotype><string>GGTTGTACTCTA</string></haplotype><haplotype><string>GGTTGCACTCTA</string></haplotype><haplotype><string>GGTTGCACTCTA</string></haplotype><haplotype><string>GGTTGCACTCTA</string></haplotype></genotype><genotype><name><string>BA213c14t7_Con-B37_conquest2_29-L034043-099-018-E04-A.ab1</string></name><haplotype><string>GGTTGCCCCTGT</string></haplotype><haplotype><string>GGATGCCTCTGA</string></haplotype><haplotype><string>GGATGCCTCTGA</string></haplotype><haplotype><string>AGTTGCCCCTGT</string></haplotype></genotype><genotype><name><string>BA213c14t7_Con-B43_conquest2_28-L034043-099-018-D04-A.ab1</string></name><haplotype><string>GGTTGCCCCTGT</string></haplotype><haplotype><string>AGTTGCCCCTGT</string></haplotype><haplotype><string>AGTTGCCCCTGT</string></haplotype><haplotype><string>AGTTGCCCCTGT</string></haplotype></genotype><genotype><name><string>BA213c14t7_Con-B52_conquest2_64-L034043-099-018-H08-A.ab1</string></name><haplotype><string>GGATGCCTCTGA</string></haplotype><haplotype><string>GGATGCCTCTGA</string></haplotype><haplotype><string>GGATGCCCCTGA</string></haplotype><haplotype><string>AGTTGCCCCTGT</string></haplotype></genotype><genotype><name><string>BA213c14t7_Con-B62_conquest2_08-034161-achen-B62-A.ab1</string></name><haplotype><string>GGTTGCCCCTGA</string></haplotype><haplotype><string>GGTTGCACTCTA</string></haplotype><haplotype><string>GGATGCCTCTGA</string></haplotype><haplotype><string>GGATGCCTCTGA</string></haplotype></genotype><genotype><name><string>BA213c14t7_Con-B75_conquest2_43-L034935-099-023-C06-A.ab1</string></name><haplotype><string>GGTTGCCCCTGA</string></haplotype><haplotype><string>GGTTGCCCCTGA</string></haplotype><haplotype><string>GGATGCCTCTGA</string></haplotype><haplotype><string>GGATGCCTCTGA</string></haplotype></genotype><genotype><name><string>BA213c14t7_Con-B80_conquest2_48-L034935-099-023-H06-A.ab1</string></name><haplotype><string>GGTTGCCCCTGT</string></haplotype><haplotype><string>GGTTGCACTCTA</string></haplotype><haplotype><string>GGTTGCACTCTA</string></haplotype><haplotype><string>AGTTGCCCCTGT</string></haplotype></genotype><genotype><name><string>BA213c14t7_Con-B86_conquest2_54-L034935-099-023-F07-A.ab1</string></name><haplotype><string>GGATGCCTCTGA</string></haplotype><haplotype><string>GGATGCCTCTGA</string></haplotype><haplotype><string>GGATGCCTCTGA</string></haplotype><haplotype><string>GGATGCACTCTA</string></haplotype></genotype><genotype><name><string>BA213c14t7_Con-B108_conquest2_29-L034935-099-023-E04-A.ab1</string></name><haplotype><string>GGTTGCCCCTGA</string></haplotype><haplotype><string>AGTTGCCCCTGT</string></haplotype><haplotype><string>AGTTGCCCCTGT</string></haplotype><haplotype><string>AGTTGCCCCCGT</string></haplotype></genotype></genotypes></haplotyping><haplotyping><score>214693</score><haplotypes><haplotype><string>AATGACCCTTGA</string><necessarity>false</necessarity></haplotype><haplotype><string>AGTTGCACTTGA</string><necessarity>false</necessarity></haplotype><haplotype><string>AGTTGCCCCCGT</string><necessarity>false</necessarity></haplotype><haplotype><string>AGTTGCCCCTGT</string><necessarity>false</necessarity></haplotype><haplotype><string>GGATGCACTCTA</string><necessarity>false</necessarity></haplotype><haplotype><string>GGATGCCCCTGA</string><necessarity>false</necessarity></haplotype><haplotype><string>GGATGCCTCTGA</string><necessarity>false</necessarity></haplotype><haplotype><string>GGATGTCCCCTA</string><necessarity>false</necessarity></haplotype><haplotype><string>GGTTGCACTCTA</string><necessarity>false</necessarity></haplotype><haplotype><string>GGTTGCCCCTGA</string><necessarity>false</necessarity></haplotype><haplotype><string>GGTTGCCCCTGT</string><necessarity>false</necessarity></haplotype><haplotype><string>GGTTGTACTCTA</string><necessarity>false</necessarity></haplotype></haplotypes><genotypes><genotype><name><string>BA213c14t7_Con-S9_Conquest2_09-L029615-099-002-A02-A.ab1</string></name><haplotype><string>GGTTGCCCCTGT</string></haplotype><haplotype><string>AGTTGCCCCCGT</string></haplotype><haplotype><string>AGTTGCCCCCGT</string></haplotype><haplotype><string>AGTTGCACTTGA</string></haplotype></genotype><genotype><name><string>BA213c14t7_Con-S25_Conquest2_25-L029615-099-002-A04-A.ab1</string></name><haplotype><string>AATGACCCTTGA</string></haplotype><haplotype><string>AATGACCCTTGA</string></haplotype><haplotype><string>AATGACCCTTGA</string></haplotype><haplotype><string>AATGACCCTTGA</string></haplotype></genotype><genotype><name><string>BA213c14t7_Con-S50_Conquest2_50-L029615-099-002-B07-A.ab1</string></name><haplotype><string>GGTTGCCCCTGT</string></haplotype><haplotype><string>GGTTGCACTCTA</string></haplotype><haplotype><string>AGTTGCCCCTGT</string></haplotype><haplotype><string>AGTTGCCCCCGT</string></haplotype></genotype><genotype><name><string>BA213c14t7_Con-S73_Conquest2_73-L029615-099-002-A10-A.ab1</string></name><haplotype><string>GGTTGCCCCTGA</string></haplotype><haplotype><string>GGATGCCTCTGA</string></haplotype><haplotype><string>GGATGCCTCTGA</string></haplotype><haplotype><string>AGTTGCCCCTGT</string></haplotype></genotype><genotype><name><string>BA213c14t7_Con-S83_Conquest2_83-L029615-099-002-C11-A.ab1</string></name><haplotype><string>GGTTGTACTCTA</string></haplotype><haplotype><string>GGTTGCACTCTA</string></haplotype><haplotype><string>AGTTGCCCCTGT</string></haplotype><haplotype><string>AGTTGCCCCTGT</string></haplotype></genotype><genotype><name><string>BA213c14t7_Con-S89_Conquest2_89-L029615-099-002-A12-A.ab1</string></name><haplotype><string>GGTTGCACTCTA</string></haplotype><haplotype><string>GGTTGCACTCTA</string></haplotype><haplotype><string>GGATGTCCCCTA</string></haplotype><haplotype><string>GGATGCCTCTGA</string></haplotype></genotype><genotype><name><string>BA213c14t7_Con-S93_Conquest2_93-L029615-099-002-E12-A.ab1</string></name><haplotype><string>GGATGCCTCTGA</string></haplotype><haplotype><string>GGATGCCCCTGA</string></haplotype><haplotype><string>AATGACCCTTGA</string></haplotype><haplotype><string>AATGACCCTTGA</string></haplotype></genotype><genotype><name><string>BA213c14t7_Con-B1_conquest2_49-L034043-099-018-A07-A.ab1</string></name><haplotype><string>GGTTGCACTCTA</string></haplotype><haplotype><string>GGATGCCTCTGA</string></haplotype><haplotype><string>GGATGCCTCTGA</string></haplotype><haplotype><string>GGATGCCCCTGA</string></haplotype></genotype><genotype><name><string>BA213c14t7_Con-B4_conquest2_52-L034043-099-018-D07-A.ab1</string></name><haplotype><string>GGTTGCACTCTA</string></haplotype><haplotype><string>GGATGCCTCTGA</string></haplotype><haplotype><string>GGATGCCTCTGA</string></haplotype><haplotype><string>GGATGCCTCTGA</string></haplotype></genotype><genotype><name><string>BA213c14t7_Con-B26_conquest2_02-L034935-099-023-B01-A.ab1</string></name><haplotype><string>GGATGCCTCTGA</string></haplotype><haplotype><string>GGATGCCTCTGA</string></haplotype><haplotype><string>GGATGCCTCTGA</string></haplotype><haplotype><string>GGATGCACTCTA</string></haplotype></genotype><genotype><name><string>BA213c14t7_Con-B30_conquest2_06-L034935-099-023-F01-A.ab1</string></name><haplotype><string>GGTTGTACTCTA</string></haplotype><haplotype><string>GGTTGCACTCTA</string></haplotype><haplotype><string>GGTTGCACTCTA</string></haplotype><haplotype><string>GGTTGCACTCTA</string></haplotype></genotype><genotype><name><string>BA213c14t7_Con-B37_conquest2_29-L034043-099-018-E04-A.ab1</string></name><haplotype><string>GGTTGCCCCTGT</string></haplotype><haplotype><string>GGATGCCTCTGA</string></haplotype><haplotype><string>GGATGCCTCTGA</string></haplotype><haplotype><string>AGTTGCCCCTGT</string></haplotype></genotype><genotype><name><string>BA213c14t7_Con-B43_conquest2_28-L034043-099-018-D04-A.ab1</string></name><haplotype><string>GGTTGCCCCTGT</string></haplotype><haplotype><string>AGTTGCCCCTGT</string></haplotype><haplotype><string>AGTTGCCCCTGT</string></haplotype><haplotype><string>AGTTGCCCCTGT</string></haplotype></genotype><genotype><name><string>BA213c14t7_Con-B52_conquest2_64-L034043-099-018-H08-A.ab1</string></name><haplotype><string>GGATGCCTCTGA</string></haplotype><haplotype><string>GGATGCCTCTGA</string></haplotype><haplotype><string>GGATGCCCCTGA</string></haplotype><haplotype><string>AGTTGCCCCTGT</string></haplotype></genotype><genotype><name><string>BA213c14t7_Con-B62_conquest2_08-034161-achen-B62-A.ab1</string></name><haplotype><string>GGTTGCCCCTGA</string></haplotype><haplotype><string>GGTTGCACTCTA</string></haplotype><haplotype><string>GGATGCCTCTGA</string></haplotype><haplotype><string>GGATGCCTCTGA</string></haplotype></genotype><genotype><name><string>BA213c14t7_Con-B75_conquest2_43-L034935-099-023-C06-A.ab1</string></name><haplotype><string>GGTTGCCCCTGA</string></haplotype><haplotype><string>GGTTGCCCCTGA</string></haplotype><haplotype><string>GGATGCCTCTGA</string></haplotype><haplotype><string>GGATGCCTCTGA</string></haplotype></genotype><genotype><name><string>BA213c14t7_Con-B80_conquest2_48-L034935-099-023-H06-A.ab1</string></name><haplotype><string>GGTTGCCCCTGT</string></haplotype><haplotype><string>GGTTGCACTCTA</string></haplotype><haplotype><string>GGTTGCACTCTA</string></haplotype><haplotype><string>AGTTGCCCCTGT</string></haplotype></genotype><genotype><name><string>BA213c14t7_Con-B86_conquest2_54-L034935-099-023-F07-A.ab1</string></name><haplotype><string>GGATGCCTCTGA</string></haplotype><haplotype><string>GGATGCCTCTGA</string></haplotype><haplotype><string>GGATGCCTCTGA</string></haplotype><haplotype><string>GGATGCACTCTA</string></haplotype></genotype><genotype><name><string>BA213c14t7_Con-B108_conquest2_29-L034935-099-023-E04-A.ab1</string></name><haplotype><string>GGTTGCCCCTGA</string></haplotype><haplotype><string>AGTTGCCCCTGT</string></haplotype><haplotype><string>AGTTGCCCCTGT</string></haplotype><haplotype><string>AGTTGCCCCCGT</string></haplotype></genotype></genotypes></haplotyping><haplotyping><score>214437</score><haplotypes><haplotype><string>AATGACCCTTGA</string><necessarity>false</necessarity></haplotype><haplotype><string>AGTTGCACTCGT</string><necessarity>false</necessarity></haplotype><haplotype><string>AGTTGCCCCCGT</string><necessarity>false</necessarity></haplotype><haplotype><string>AGTTGCCCCTGT</string><necessarity>false</necessarity></haplotype><haplotype><string>GGATGCACTCTA</string><necessarity>false</necessarity></haplotype><haplotype><string>GGATGCCCCTGA</string><necessarity>false</necessarity></haplotype><haplotype><string>GGATGCCTCTGA</string><necessarity>false</necessarity></haplotype><haplotype><string>GGTTGCACTCTA</string><necessarity>false</necessarity></haplotype><haplotype><string>GGTTGCCCCTGA</string><necessarity>false</necessarity></haplotype><haplotype><string>GGTTGCCCCTGT</string><necessarity>false</necessarity></haplotype><haplotype><string>GGTTGTACTCTA</string><necessarity>false</necessarity></haplotype><haplotype><string>GGTTGTCCCCTA</string><necessarity>false</necessarity></haplotype></haplotypes><genotypes><genotype><name><string>BA213c14t7_Con-S9_Conquest2_09-L029615-099-002-A02-A.ab1</string></name><haplotype><string>GGTTGCCCCTGA</string></haplotype><haplotype><string>AGTTGCCCCTGT</string></haplotype><haplotype><string>AGTTGCCCCCGT</string></haplotype><haplotype><string>AGTTGCACTCGT</string></haplotype></genotype><genotype><name><string>BA213c14t7_Con-S25_Conquest2_25-L029615-099-002-A04-A.ab1</string></name><haplotype><string>AATGACCCTTGA</string></haplotype><haplotype><string>AATGACCCTTGA</string></haplotype><haplotype><string>AATGACCCTTGA</string></haplotype><haplotype><string>AATGACCCTTGA</string></haplotype></genotype><genotype><name><string>BA213c14t7_Con-S50_Conquest2_50-L029615-099-002-B07-A.ab1</string></name><haplotype><string>GGTTGCCCCTGT</string></haplotype><haplotype><string>GGTTGCACTCTA</string></haplotype><haplotype><string>AGTTGCCCCTGT</string></haplotype><haplotype><string>AGTTGCCCCCGT</string></haplotype></genotype><genotype><name><string>BA213c14t7_Con-S73_Conquest2_73-L029615-099-002-A10-A.ab1</string></name><haplotype><string>GGTTGCCCCTGA</string></haplotype><haplotype><string>GGATGCCTCTGA</string></haplotype><haplotype><string>GGATGCCTCTGA</string></haplotype><haplotype><string>AGTTGCCCCTGT</string></haplotype></genotype><genotype><name><string>BA213c14t7_Con-S83_Conquest2_83-L029615-099-002-C11-A.ab1</string></name><haplotype><string>GGTTGTACTCTA</string></haplotype><haplotype><string>GGTTGCACTCTA</string></haplotype><haplotype><string>AGTTGCCCCTGT</string></haplotype><haplotype><string>AGTTGCCCCTGT</string></haplotype></genotype><genotype><name><string>BA213c14t7_Con-S89_Conquest2_89-L029615-099-002-A12-A.ab1</string></name><haplotype><string>GGTTGTCCCCTA</string></haplotype><haplotype><string>GGTTGCACTCTA</string></haplotype><haplotype><string>GGATGCCTCTGA</string></haplotype><haplotype><string>GGATGCACTCTA</string></haplotype></genotype><genotype><name><string>BA213c14t7_Con-S93_Conquest2_93-L029615-099-002-E12-A.ab1</string></name><haplotype><string>GGATGCCTCTGA</string></haplotype><haplotype><string>GGATGCCCCTGA</string></haplotype><haplotype><string>AATGACCCTTGA</string></haplotype><haplotype><string>AATGACCCTTGA</string></haplotype></genotype><genotype><name><string>BA213c14t7_Con-B1_conquest2_49-L034043-099-018-A07-A.ab1</string></name><haplotype><string>GGTTGCCCCTGA</string></haplotype><haplotype><string>GGATGCCTCTGA</string></haplotype><haplotype><string>GGATGCCTCTGA</string></haplotype><haplotype><string>GGATGCACTCTA</string></haplotype></genotype><genotype><name><string>BA213c14t7_Con-B4_conquest2_52-L034043-099-018-D07-A.ab1</string></name><haplotype><string>GGTTGCACTCTA</string></haplotype><haplotype><string>GGATGCCTCTGA</string></haplotype><haplotype><string>GGATGCCTCTGA</string></haplotype><haplotype><string>GGATGCCTCTGA</string></haplotype></genotype><genotype><name><string>BA213c14t7_Con-B26_conquest2_02-L034935-099-023-B01-A.ab1</string></name><haplotype><string>GGATGCCTCTGA</string></haplotype><haplotype><string>GGATGCCTCTGA</string></haplotype><haplotype><string>GGATGCCTCTGA</string></haplotype><haplotype><string>GGATGCACTCTA</string></haplotype></genotype><genotype><name><string>BA213c14t7_Con-B30_conquest2_06-L034935-099-023-F01-A.ab1</string></name><haplotype><string>GGTTGTACTCTA</string></haplotype><haplotype><string>GGTTGCACTCTA</string></haplotype><haplotype><string>GGTTGCACTCTA</string></haplotype><haplotype><string>GGTTGCACTCTA</string></haplotype></genotype><genotype><name><string>BA213c14t7_Con-B37_conquest2_29-L034043-099-018-E04-A.ab1</string></name><haplotype><string>GGTTGCCCCTGT</string></haplotype><haplotype><string>GGATGCCTCTGA</string></haplotype><haplotype><string>GGATGCCTCTGA</string></haplotype><haplotype><string>AGTTGCCCCTGT</string></haplotype></genotype><genotype><name><string>BA213c14t7_Con-B43_conquest2_28-L034043-099-018-D04-A.ab1</string></name><haplotype><string>GGTTGCCCCTGT</string></haplotype><haplotype><string>AGTTGCCCCTGT</string></haplotype><haplotype><string>AGTTGCCCCTGT</string></haplotype><haplotype><string>AGTTGCCCCTGT</string></haplotype></genotype><genotype><name><string>BA213c14t7_Con-B52_conquest2_64-L034043-099-018-H08-A.ab1</string></name><haplotype><string>GGATGCCTCTGA</string></haplotype><haplotype><string>GGATGCCTCTGA</string></haplotype><haplotype><string>GGATGCCCCTGA</string></haplotype><haplotype><string>AGTTGCCCCTGT</string></haplotype></genotype><genotype><name><string>BA213c14t7_Con-B62_conquest2_08-034161-achen-B62-A.ab1</string></name><haplotype><string>GGTTGCCCCTGA</string></haplotype><haplotype><string>GGTTGCACTCTA</string></haplotype><haplotype><string>GGATGCCTCTGA</string></haplotype><haplotype><string>GGATGCCTCTGA</string></haplotype></genotype><genotype><name><string>BA213c14t7_Con-B75_conquest2_43-L034935-099-023-C06-A.ab1</string></name><haplotype><string>GGTTGCCCCTGA</string></haplotype><haplotype><string>GGTTGCCCCTGA</string></haplotype><haplotype><string>GGATGCCTCTGA</string></haplotype><haplotype><string>GGATGCCTCTGA</string></haplotype></genotype><genotype><name><string>BA213c14t7_Con-B80_conquest2_48-L034935-099-023-H06-A.ab1</string></name><haplotype><string>GGTTGCCCCTGT</string></haplotype><haplotype><string>GGTTGCACTCTA</string></haplotype><haplotype><string>GGTTGCACTCTA</string></haplotype><haplotype><string>AGTTGCCCCTGT</string></haplotype></genotype><genotype><name><string>BA213c14t7_Con-B86_conquest2_54-L034935-099-023-F07-A.ab1</string></name><haplotype><string>GGATGCCTCTGA</string></haplotype><haplotype><string>GGATGCCTCTGA</string></haplotype><haplotype><string>GGATGCCTCTGA</string></haplotype><haplotype><string>GGATGCACTCTA</string></haplotype></genotype><genotype><name><string>BA213c14t7_Con-B108_conquest2_29-L034935-099-023-E04-A.ab1</string></name><haplotype><string>GGTTGCCCCTGA</string></haplotype><haplotype><string>AGTTGCCCCTGT</string></haplotype><haplotype><string>AGTTGCCCCTGT</string></haplotype><haplotype><string>AGTTGCCCCCGT</string></haplotype></genotype></genotypes></haplotyping><haplotyping><score>214116</score><haplotypes><haplotype><string>AATGACCCTTGA</string><necessarity>false</necessarity></haplotype><haplotype><string>AGTTGCCCCCGT</string><necessarity>false</necessarity></haplotype><haplotype><string>AGTTGCCCCTGT</string><necessarity>false</necessarity></haplotype><haplotype><string>GGATGCACTCTA</string><necessarity>false</necessarity></haplotype><haplotype><string>GGATGCCCCTGA</string><necessarity>false</necessarity></haplotype><haplotype><string>GGATGCCTCTGA</string><necessarity>false</necessarity></haplotype><haplotype><string>GGATGTCTCCTA</string><necessarity>false</necessarity></haplotype><haplotype><string>GGTTGCACTCGA</string><necessarity>false</necessarity></haplotype><haplotype><string>GGTTGCACTCTA</string><necessarity>false</necessarity></haplotype><haplotype><string>GGTTGCCCCTGA</string><necessarity>false</necessarity></haplotype><haplotype><string>GGTTGCCCCTGT</string><necessarity>false</necessarity></haplotype><haplotype><string>GGTTGTACTCTA</string><necessarity>false</necessarity></haplotype></haplotypes><genotypes><genotype><name><string>BA213c14t7_Con-S9_Conquest2_09-L029615-099-002-A02-A.ab1</string></name><haplotype><string>GGTTGCACTCGA</string></haplotype><haplotype><string>AGTTGCCCCTGT</string></haplotype><haplotype><string>AGTTGCCCCTGT</string></haplotype><haplotype><string>AGTTGCCCCCGT</string></haplotype></genotype><genotype><name><string>BA213c14t7_Con-S25_Conquest2_25-L029615-099-002-A04-A.ab1</string></name><haplotype><string>AATGACCCTTGA</string></haplotype><haplotype><string>AATGACCCTTGA</string></haplotype><haplotype><string>AATGACCCTTGA</string></haplotype><haplotype><string>AATGACCCTTGA</string></haplotype></genotype><genotype><name><string>BA213c14t7_Con-S50_Conquest2_50-L029615-099-002-B07-A.ab1</string></name><haplotype><string>GGTTGCCCCTGT</string></haplotype><haplotype><string>GGTTGCACTCTA</string></haplotype><haplotype><string>AGTTGCCCCTGT</string></haplotype><haplotype><string>AGTTGCCCCCGT</string></haplotype></genotype><genotype><name><string>BA213c14t7_Con-S73_Conquest2_73-L029615-099-002-A10-A.ab1</string></name><haplotype><string>GGTTGCCCCTGA</string></haplotype><haplotype><string>GGATGCCTCTGA</string></haplotype><haplotype><string>GGATGCCTCTGA</string></haplotype><haplotype><string>AGTTGCCCCTGT</string></haplotype></genotype><genotype><name><string>BA213c14t7_Con-S83_Conquest2_83-L029615-099-002-C11-A.ab1</string></name><haplotype><string>GGTTGTACTCTA</string></haplotype><haplotype><string>GGTTGCACTCTA</string></haplotype><haplotype><string>AGTTGCCCCTGT</string></haplotype><haplotype><string>AGTTGCCCCTGT</string></haplotype></genotype><genotype><name><string>BA213c14t7_Con-S89_Conquest2_89-L029615-099-002-A12-A.ab1</string></name><haplotype><string>GGTTGCACTCTA</string></haplotype><haplotype><string>GGTTGCACTCTA</string></haplotype><haplotype><string>GGATGTCTCCTA</string></haplotype><haplotype><string>GGATGCCCCTGA</string></haplotype></genotype><genotype><name><string>BA213c14t7_Con-S93_Conquest2_93-L029615-099-002-E12-A.ab1</string></name><haplotype><string>GGATGCCTCTGA</string></haplotype><haplotype><string>GGATGCCCCTGA</string></haplotype><haplotype><string>AATGACCCTTGA</string></haplotype><haplotype><string>AATGACCCTTGA</string></haplotype></genotype><genotype><name><string>BA213c14t7_Con-B1_conquest2_49-L034043-099-018-A07-A.ab1</string></name><haplotype><string>GGTTGCACTCTA</string></haplotype><haplotype><string>GGATGCCTCTGA</string></haplotype><haplotype><string>GGATGCCTCTGA</string></haplotype><haplotype><string>GGATGCCCCTGA</string></haplotype></genotype><genotype><name><string>BA213c14t7_Con-B4_conquest2_52-L034043-099-018-D07-A.ab1</string></name><haplotype><string>GGTTGCACTCTA</string></haplotype><haplotype><string>GGATGCCTCTGA</string></haplotype><haplotype><string>GGATGCCTCTGA</string></haplotype><haplotype><string>GGATGCCTCTGA</string></haplotype></genotype><genotype><name><string>BA213c14t7_Con-B26_conquest2_02-L034935-099-023-B01-A.ab1</string></name><haplotype><string>GGATGCCTCTGA</string></haplotype><haplotype><string>GGATGCCTCTGA</string></haplotype><haplotype><string>GGATGCCTCTGA</string></haplotype><haplotype><string>GGATGCACTCTA</string></haplotype></genotype><genotype><name><string>BA213c14t7_Con-B30_conquest2_06-L034935-099-023-F01-A.ab1</string></name><haplotype><string>GGTTGTACTCTA</string></haplotype><haplotype><string>GGTTGCACTCTA</string></haplotype><haplotype><string>GGTTGCACTCTA</string></haplotype><haplotype><string>GGTTGCACTCTA</string></haplotype></genotype><genotype><name><string>BA213c14t7_Con-B37_conquest2_29-L034043-099-018-E04-A.ab1</string></name><haplotype><string>GGTTGCCCCTGT</string></haplotype><haplotype><string>GGATGCCTCTGA</string></haplotype><haplotype><string>GGATGCCTCTGA</string></haplotype><haplotype><string>AGTTGCCCCTGT</string></haplotype></genotype><genotype><name><string>BA213c14t7_Con-B43_conquest2_28-L034043-099-018-D04-A.ab1</string></name><haplotype><string>GGTTGCCCCTGT</string></haplotype><haplotype><string>AGTTGCCCCTGT</string></haplotype><haplotype><string>AGTTGCCCCTGT</string></haplotype><haplotype><string>AGTTGCCCCTGT</string></haplotype></genotype><genotype><name><string>BA213c14t7_Con-B52_conquest2_64-L034043-099-018-H08-A.ab1</string></name><haplotype><string>GGATGCCTCTGA</string></haplotype><haplotype><string>GGATGCCTCTGA</string></haplotype><haplotype><string>GGATGCCCCTGA</string></haplotype><haplotype><string>AGTTGCCCCTGT</string></haplotype></genotype><genotype><name><string>BA213c14t7_Con-B62_conquest2_08-034161-achen-B62-A.ab1</string></name><haplotype><string>GGTTGCCCCTGA</string></haplotype><haplotype><string>GGTTGCACTCTA</string></haplotype><haplotype><string>GGATGCCTCTGA</string></haplotype><haplotype><string>GGATGCCTCTGA</string></haplotype></genotype><genotype><name><string>BA213c14t7_Con-B75_conquest2_43-L034935-099-023-C06-A.ab1</string></name><haplotype><string>GGTTGCCCCTGA</string></haplotype><haplotype><string>GGTTGCCCCTGA</string></haplotype><haplotype><string>GGATGCCTCTGA</string></haplotype><haplotype><string>GGATGCCTCTGA</string></haplotype></genotype><genotype><name><string>BA213c14t7_Con-B80_conquest2_48-L034935-099-023-H06-A.ab1</string></name><haplotype><string>GGTTGCCCCTGT</string></haplotype><haplotype><string>GGTTGCACTCTA</string></haplotype><haplotype><string>GGTTGCACTCTA</string></haplotype><haplotype><string>AGTTGCCCCTGT</string></haplotype></genotype><genotype><name><string>BA213c14t7_Con-B86_conquest2_54-L034935-099-023-F07-A.ab1</string></name><haplotype><string>GGATGCCTCTGA</string></haplotype><haplotype><string>GGATGCCTCTGA</string></haplotype><haplotype><string>GGATGCCTCTGA</string></haplotype><haplotype><string>GGATGCACTCTA</string></haplotype></genotype><genotype><name><string>BA213c14t7_Con-B108_conquest2_29-L034935-099-023-E04-A.ab1</string></name><haplotype><string>GGTTGCCCCTGA</string></haplotype><haplotype><string>AGTTGCCCCTGT</string></haplotype><haplotype><string>AGTTGCCCCTGT</string></haplotype><haplotype><string>AGTTGCCCCCGT</string></haplotype></genotype></genotypes></haplotyping><haplotyping><score>213815</score><haplotypes><haplotype><string>AATGACCCTTGA</string><necessarity>false</necessarity></haplotype><haplotype><string>AGTTGCCCCCGT</string><necessarity>false</necessarity></haplotype><haplotype><string>AGTTGCCCCTGT</string><necessarity>false</necessarity></haplotype><haplotype><string>GGATGCACTCTA</string><necessarity>false</necessarity></haplotype><haplotype><string>GGATGCCCCTGA</string><necessarity>false</necessarity></haplotype><haplotype><string>GGATGCCTCTGA</string><necessarity>false</necessarity></haplotype><haplotype><string>GGTTGCACTCGA</string><necessarity>false</necessarity></haplotype><haplotype><string>GGTTGCACTCTA</string><necessarity>false</necessarity></haplotype><haplotype><string>GGTTGCCCCCTA</string><necessarity>false</necessarity></haplotype><haplotype><string>GGTTGCCCCTGA</string><necessarity>false</necessarity></haplotype><haplotype><string>GGTTGCCCCTGT</string><necessarity>false</necessarity></haplotype><haplotype><string>GGTTGTACTCTA</string><necessarity>false</necessarity></haplotype></haplotypes><genotypes><genotype><name><string>BA213c14t7_Con-S9_Conquest2_09-L029615-099-002-A02-A.ab1</string></name><haplotype><string>GGTTGCACTCGA</string></haplotype><haplotype><string>AGTTGCCCCTGT</string></haplotype><haplotype><string>AGTTGCCCCTGT</string></haplotype><haplotype><string>AGTTGCCCCCGT</string></haplotype></genotype><genotype><name><string>BA213c14t7_Con-S25_Conquest2_25-L029615-099-002-A04-A.ab1</string></name><haplotype><string>AATGACCCTTGA</string></haplotype><haplotype><string>AATGACCCTTGA</string></haplotype><haplotype><string>AATGACCCTTGA</string></haplotype><haplotype><string>AATGACCCTTGA</string></haplotype></genotype><genotype><name><string>BA213c14t7_Con-S50_Conquest2_50-L029615-099-002-B07-A.ab1</string></name><haplotype><string>GGTTGCCCCTGT</string></haplotype><haplotype><string>GGTTGCACTCTA</string></haplotype><haplotype><string>AGTTGCCCCTGT</string></haplotype><haplotype><string>AGTTGCCCCCGT</string></haplotype></genotype><genotype><name><string>BA213c14t7_Con-S73_Conquest2_73-L029615-099-002-A10-A.ab1</string></name><haplotype><string>GGTTGCCCCTGA</string></haplotype><haplotype><string>GGATGCCTCTGA</string></haplotype><haplotype><string>GGATGCCTCTGA</string></haplotype><haplotype><string>AGTTGCCCCTGT</string></haplotype></genotype><genotype><name><string>BA213c14t7_Con-S83_Conquest2_83-L029615-099-002-C11-A.ab1</string></name><haplotype><string>GGTTGTACTCTA</string></haplotype><haplotype><string>GGTTGCACTCTA</string></haplotype><haplotype><string>AGTTGCCCCTGT</string></haplotype><haplotype><string>AGTTGCCCCTGT</string></haplotype></genotype><genotype><name><string>BA213c14t7_Con-S89_Conquest2_89-L029615-099-002-A12-A.ab1</string></name><haplotype><string>GGTTGTACTCTA</string></haplotype><haplotype><string>GGTTGCCCCCTA</string></haplotype><haplotype><string>GGATGCCTCTGA</string></haplotype><haplotype><string>GGATGCACTCTA</string></haplotype></genotype><genotype><name><string>BA213c14t7_Con-S93_Conquest2_93-L029615-099-002-E12-A.ab1</string></name><haplotype><string>GGATGCCTCTGA</string></haplotype><haplotype><string>GGATGCCCCTGA</string></haplotype><haplotype><string>AATGACCCTTGA</string></haplotype><haplotype><string>AATGACCCTTGA</string></haplotype></genotype><genotype><name><string>BA213c14t7_Con-B1_conquest2_49-L034043-099-018-A07-A.ab1</string></name><haplotype><string>GGTTGCCCCTGA</string></haplotype><haplotype><string>GGATGCCTCTGA</string></haplotype><haplotype><string>GGATGCCTCTGA</string></haplotype><haplotype><string>GGATGCACTCTA</string></haplotype></genotype><genotype><name><string>BA213c14t7_Con-B4_conquest2_52-L034043-099-018-D07-A.ab1</string></name><haplotype><string>GGTTGCACTCTA</string></haplotype><haplotype><string>GGATGCCTCTGA</string></haplotype><haplotype><string>GGATGCCTCTGA</string></haplotype><haplotype><string>GGATGCCTCTGA</string></haplotype></genotype><genotype><name><string>BA213c14t7_Con-B26_conquest2_02-L034935-099-023-B01-A.ab1</string></name><haplotype><string>GGATGCCTCTGA</string></haplotype><haplotype><string>GGATGCCTCTGA</string></haplotype><haplotype><string>GGATGCCTCTGA</string></haplotype><haplotype><string>GGATGCACTCTA</string></haplotype></genotype><genotype><name><string>BA213c14t7_Con-B30_conquest2_06-L034935-099-023-F01-A.ab1</string></name><haplotype><string>GGTTGTACTCTA</string></haplotype><haplotype><string>GGTTGCACTCTA</string></haplotype><haplotype><string>GGTTGCACTCTA</string></haplotype><haplotype><string>GGTTGCACTCTA</string></haplotype></genotype><genotype><name><string>BA213c14t7_Con-B37_conquest2_29-L034043-099-018-E04-A.ab1</string></name><haplotype><string>GGTTGCCCCTGT</string></haplotype><haplotype><string>GGATGCCTCTGA</string></haplotype><haplotype><string>GGATGCCTCTGA</string></haplotype><haplotype><string>AGTTGCCCCTGT</string></haplotype></genotype><genotype><name><string>BA213c14t7_Con-B43_conquest2_28-L034043-099-018-D04-A.ab1</string></name><haplotype><string>GGTTGCCCCTGT</string></haplotype><haplotype><string>AGTTGCCCCTGT</string></haplotype><haplotype><string>AGTTGCCCCTGT</string></haplotype><haplotype><string>AGTTGCCCCTGT</string></haplotype></genotype><genotype><name><string>BA213c14t7_Con-B52_conquest2_64-L034043-099-018-H08-A.ab1</string></name><haplotype><string>GGATGCCTCTGA</string></haplotype><haplotype><string>GGATGCCTCTGA</string></haplotype><haplotype><string>GGATGCCCCTGA</string></haplotype><haplotype><string>AGTTGCCCCTGT</string></haplotype></genotype><genotype><name><string>BA213c14t7_Con-B62_conquest2_08-034161-achen-B62-A.ab1</string></name><haplotype><string>GGTTGCCCCTGA</string></haplotype><haplotype><string>GGTTGCACTCTA</string></haplotype><haplotype><string>GGATGCCTCTGA</string></haplotype><haplotype><string>GGATGCCTCTGA</string></haplotype></genotype><genotype><name><string>BA213c14t7_Con-B75_conquest2_43-L034935-099-023-C06-A.ab1</string></name><haplotype><string>GGTTGCCCCTGA</string></haplotype><haplotype><string>GGTTGCCCCTGA</string></haplotype><haplotype><string>GGATGCCTCTGA</string></haplotype><haplotype><string>GGATGCCTCTGA</string></haplotype></genotype><genotype><name><string>BA213c14t7_Con-B80_conquest2_48-L034935-099-023-H06-A.ab1</string></name><haplotype><string>GGTTGCCCCTGT</string></haplotype><haplotype><string>GGTTGCACTCTA</string></haplotype><haplotype><string>GGTTGCACTCTA</string></haplotype><haplotype><string>AGTTGCCCCTGT</string></haplotype></genotype><genotype><name><string>BA213c14t7_Con-B86_conquest2_54-L034935-099-023-F07-A.ab1</string></name><haplotype><string>GGATGCCTCTGA</string></haplotype><haplotype><string>GGATGCCTCTGA</string></haplotype><haplotype><string>GGATGCCTCTGA</string></haplotype><haplotype><string>GGATGCACTCTA</string></haplotype></genotype><genotype><name><string>BA213c14t7_Con-B108_conquest2_29-L034935-099-023-E04-A.ab1</string></name><haplotype><string>GGTTGCCCCTGA</string></haplotype><haplotype><string>AGTTGCCCCTGT</string></haplotype><haplotype><string>AGTTGCCCCTGT</string></haplotype><haplotype><string>AGTTGCCCCCGT</string></haplotype></genotype></genotypes></haplotyping><haplotyping><score>213625</score><haplotypes><haplotype><string>AATGACCCTTGA</string><necessarity>false</necessarity></haplotype><haplotype><string>AGTTGCCCCCGT</string><necessarity>false</necessarity></haplotype><haplotype><string>AGTTGCCCCTGT</string><necessarity>false</necessarity></haplotype><haplotype><string>GGATGCACTCTA</string><necessarity>false</necessarity></haplotype><haplotype><string>GGATGCCCCTGA</string><necessarity>false</necessarity></haplotype><haplotype><string>GGATGCCTCTGA</string><necessarity>false</necessarity></haplotype><haplotype><string>GGTTGCACTCTA</string><necessarity>false</necessarity></haplotype><haplotype><string>GGTTGCACTTGA</string><necessarity>false</necessarity></haplotype><haplotype><string>GGTTGCCCCTGA</string><necessarity>false</necessarity></haplotype><haplotype><string>GGTTGCCCCTGT</string><necessarity>false</necessarity></haplotype><haplotype><string>GGTTGTACTCTA</string><necessarity>false</necessarity></haplotype><haplotype><string>GGTTGTCCCCTA</string><necessarity>false</necessarity></haplotype></haplotypes><genotypes><genotype><name><string>BA213c14t7_Con-S9_Conquest2_09-L029615-099-002-A02-A.ab1</string></name><haplotype><string>GGTTGCACTTGA</string></haplotype><haplotype><string>AGTTGCCCCTGT</string></haplotype><haplotype><string>AGTTGCCCCCGT</string></haplotype><haplotype><string>AGTTGCCCCCGT</string></haplotype></genotype><genotype><name><string>BA213c14t7_Con-S25_Conquest2_25-L029615-099-002-A04-A.ab1</string></name><haplotype><string>AATGACCCTTGA</string></haplotype><haplotype><string>AATGACCCTTGA</string></haplotype><haplotype><string>AATGACCCTTGA</string></haplotype><haplotype><string>AATGACCCTTGA</string></haplotype></genotype><genotype><name><string>BA213c14t7_Con-S50_Conquest2_50-L029615-099-002-B07-A.ab1</string></name><haplotype><string>GGTTGCCCCTGT</string></haplotype><haplotype><string>GGTTGCACTCTA</string></haplotype><haplotype><string>AGTTGCCCCTGT</string></haplotype><haplotype><string>AGTTGCCCCCGT</string></haplotype></genotype><genotype><name><string>BA213c14t7_Con-S73_Conquest2_73-L029615-099-002-A10-A.ab1</string></name><haplotype><string>GGTTGCCCCTGA</string></haplotype><haplotype><string>GGATGCCTCTGA</string></haplotype><haplotype><string>GGATGCCTCTGA</string></haplotype><haplotype><string>AGTTGCCCCTGT</string></haplotype></genotype><genotype><name><string>BA213c14t7_Con-S83_Conquest2_83-L029615-099-002-C11-A.ab1</string></name><haplotype><string>GGTTGTACTCTA</string></haplotype><haplotype><string>GGTTGCACTCTA</string></haplotype><haplotype><string>AGTTGCCCCTGT</string></haplotype><haplotype><string>AGTTGCCCCTGT</string></haplotype></genotype><genotype><name><string>BA213c14t7_Con-S89_Conquest2_89-L029615-099-002-A12-A.ab1</string></name><haplotype><string>GGTTGTCCCCTA</string></haplotype><haplotype><string>GGTTGCACTCTA</string></haplotype><haplotype><string>GGATGCCTCTGA</string></haplotype><haplotype><string>GGATGCACTCTA</string></haplotype></genotype><genotype><name><string>BA213c14t7_Con-S93_Conquest2_93-L029615-099-002-E12-A.ab1</string></name><haplotype><string>GGATGCCTCTGA</string></haplotype><haplotype><string>GGATGCCCCTGA</string></haplotype><haplotype><string>AATGACCCTTGA</string></haplotype><haplotype><string>AATGACCCTTGA</string></haplotype></genotype><genotype><name><string>BA213c14t7_Con-B1_conquest2_49-L034043-099-018-A07-A.ab1</string></name><haplotype><string>GGTTGCCCCTGA</string></haplotype><haplotype><string>GGATGCCTCTGA</string></haplotype><haplotype><string>GGATGCCTCTGA</string></haplotype><haplotype><string>GGATGCACTCTA</string></haplotype></genotype><genotype><name><string>BA213c14t7_Con-B4_conquest2_52-L034043-099-018-D07-A.ab1</string></name><haplotype><string>GGTTGCACTCTA</string></haplotype><haplotype><string>GGATGCCTCTGA</string></haplotype><haplotype><string>GGATGCCTCTGA</string></haplotype><haplotype><string>GGATGCCTCTGA</string></haplotype></genotype><genotype><name><string>BA213c14t7_Con-B26_conquest2_02-L034935-099-023-B01-A.ab1</string></name><haplotype><string>GGATGCCTCTGA</string></haplotype><haplotype><string>GGATGCCTCTGA</string></haplotype><haplotype><string>GGATGCCTCTGA</string></haplotype><haplotype><string>GGATGCACTCTA</string></haplotype></genotype><genotype><name><string>BA213c14t7_Con-B30_conquest2_06-L034935-099-023-F01-A.ab1</string></name><haplotype><string>GGTTGTACTCTA</string></haplotype><haplotype><string>GGTTGCACTCTA</string></haplotype><haplotype><string>GGTTGCACTCTA</string></haplotype><haplotype><string>GGTTGCACTCTA</string></haplotype></genotype><genotype><name><string>BA213c14t7_Con-B37_conquest2_29-L034043-099-018-E04-A.ab1</string></name><haplotype><string>GGTTGCCCCTGT</string></haplotype><haplotype><string>GGATGCCTCTGA</string></haplotype><haplotype><string>GGATGCCTCTGA</string></haplotype><haplotype><string>AGTTGCCCCTGT</string></haplotype></genotype><genotype><name><string>BA213c14t7_Con-B43_conquest2_28-L034043-099-018-D04-A.ab1</string></name><haplotype><string>GGTTGCCCCTGT</string></haplotype><haplotype><string>AGTTGCCCCTGT</string></haplotype><haplotype><string>AGTTGCCCCTGT</string></haplotype><haplotype><string>AGTTGCCCCTGT</string></haplotype></genotype><genotype><name><string>BA213c14t7_Con-B52_conquest2_64-L034043-099-018-H08-A.ab1</string></name><haplotype><string>GGATGCCTCTGA</string></haplotype><haplotype><string>GGATGCCTCTGA</string></haplotype><haplotype><string>GGATGCCCCTGA</string></haplotype><haplotype><string>AGTTGCCCCTGT</string></haplotype></genotype><genotype><name><string>BA213c14t7_Con-B62_conquest2_08-034161-achen-B62-A.ab1</string></name><haplotype><string>GGTTGCCCCTGA</string></haplotype><haplotype><string>GGTTGCACTCTA</string></haplotype><haplotype><string>GGATGCCTCTGA</string></haplotype><haplotype><string>GGATGCCTCTGA</string></haplotype></genotype><genotype><name><string>BA213c14t7_Con-B75_conquest2_43-L034935-099-023-C06-A.ab1</string></name><haplotype><string>GGTTGCCCCTGA</string></haplotype><haplotype><string>GGTTGCCCCTGA</string></haplotype><haplotype><string>GGATGCCTCTGA</string></haplotype><haplotype><string>GGATGCCTCTGA</string></haplotype></genotype><genotype><name><string>BA213c14t7_Con-B80_conquest2_48-L034935-099-023-H06-A.ab1</string></name><haplotype><string>GGTTGCCCCTGT</string></haplotype><haplotype><string>GGTTGCACTCTA</string></haplotype><haplotype><string>GGTTGCACTCTA</string></haplotype><haplotype><string>AGTTGCCCCTGT</string></haplotype></genotype><genotype><name><string>BA213c14t7_Con-B86_conquest2_54-L034935-099-023-F07-A.ab1</string></name><haplotype><string>GGATGCCTCTGA</string></haplotype><haplotype><string>GGATGCCTCTGA</string></haplotype><haplotype><string>GGATGCCTCTGA</string></haplotype><haplotype><string>GGATGCACTCTA</string></haplotype></genotype><genotype><name><string>BA213c14t7_Con-B108_conquest2_29-L034935-099-023-E04-A.ab1</string></name><haplotype><string>GGTTGCCCCTGA</string></haplotype><haplotype><string>AGTTGCCCCTGT</string></haplotype><haplotype><string>AGTTGCCCCTGT</string></haplotype><haplotype><string>AGTTGCCCCCGT</string></haplotype></genotype></genotypes></haplotyping><haplotyping><score>213477</score><haplotypes><haplotype><string>AATGACCCTTGA</string><necessarity>false</necessarity></haplotype><haplotype><string>AGTTGCCCCCGT</string><necessarity>false</necessarity></haplotype><haplotype><string>AGTTGCCCCTGT</string><necessarity>false</necessarity></haplotype><haplotype><string>GGATGCACTCTA</string><necessarity>false</necessarity></haplotype><haplotype><string>GGATGCCCCCTA</string><necessarity>false</necessarity></haplotype><haplotype><string>GGATGCCCCTGA</string><necessarity>false</necessarity></haplotype><haplotype><string>GGATGCCTCTGA</string><necessarity>false</necessarity></haplotype><haplotype><string>GGTTGCACTCTA</string><necessarity>false</necessarity></haplotype><haplotype><string>GGTTGCACTTGA</string><necessarity>false</necessarity></haplotype><haplotype><string>GGTTGCCCCTGA</string><necessarity>false</necessarity></haplotype><haplotype><string>GGTTGCCCCTGT</string><necessarity>false</necessarity></haplotype><haplotype><string>GGTTGTACTCTA</string><necessarity>false</necessarity></haplotype></haplotypes><genotypes><genotype><name><string>BA213c14t7_Con-S9_Conquest2_09-L029615-099-002-A02-A.ab1</string></name><haplotype><string>GGTTGCACTTGA</string></haplotype><haplotype><string>AGTTGCCCCTGT</string></haplotype><haplotype><string>AGTTGCCCCCGT</string></haplotype><haplotype><string>AGTTGCCCCCGT</string></haplotype></genotype><genotype><name><string>BA213c14t7_Con-S25_Conquest2_25-L029615-099-002-A04-A.ab1</string></name><haplotype><string>AATGACCCTTGA</string></haplotype><haplotype><string>AATGACCCTTGA</string></haplotype><haplotype><string>AATGACCCTTGA</string></haplotype><haplotype><string>AATGACCCTTGA</string></haplotype></genotype><genotype><name><string>BA213c14t7_Con-S50_Conquest2_50-L029615-099-002-B07-A.ab1</string></name><haplotype><string>GGTTGCCCCTGT</string></haplotype><haplotype><string>GGTTGCACTCTA</string></haplotype><haplotype><string>AGTTGCCCCTGT</string></haplotype><haplotype><string>AGTTGCCCCCGT</string></haplotype></genotype><genotype><name><string>BA213c14t7_Con-S73_Conquest2_73-L029615-099-002-A10-A.ab1</string></name><haplotype><string>GGTTGCCCCTGA</string></haplotype><haplotype><string>GGATGCCTCTGA</string></haplotype><haplotype><string>GGATGCCTCTGA</string></haplotype><haplotype><string>AGTTGCCCCTGT</string></haplotype></genotype><genotype><name><string>BA213c14t7_Con-S83_Conquest2_83-L029615-099-002-C11-A.ab1</string></name><haplotype><string>GGTTGTACTCTA</string></haplotype><haplotype><string>GGTTGCACTCTA</string></haplotype><haplotype><string>AGTTGCCCCTGT</string></haplotype><haplotype><string>AGTTGCCCCTGT</string></haplotype></genotype><genotype><name><string>BA213c14t7_Con-S89_Conquest2_89-L029615-099-002-A12-A.ab1</string></name><haplotype><string>GGTTGTACTCTA</string></haplotype><haplotype><string>GGTTGCACTCTA</string></haplotype><haplotype><string>GGATGCCTCTGA</string></haplotype><haplotype><string>GGATGCCCCCTA</string></haplotype></genotype><genotype><name><string>BA213c14t7_Con-S93_Conquest2_93-L029615-099-002-E12-A.ab1</string></name><haplotype><string>GGATGCCTCTGA</string></haplotype><haplotype><string>GGATGCCCCTGA</string></haplotype><haplotype><string>AATGACCCTTGA</string></haplotype><haplotype><string>AATGACCCTTGA</string></haplotype></genotype><genotype><name><string>BA213c14t7_Con-B1_conquest2_49-L034043-099-018-A07-A.ab1</string></name><haplotype><string>GGTTGCCCCTGA</string></haplotype><haplotype><string>GGATGCCTCTGA</string></haplotype><haplotype><string>GGATGCCTCTGA</string></haplotype><haplotype><string>GGATGCACTCTA</string></haplotype></genotype><genotype><name><string>BA213c14t7_Con-B4_conquest2_52-L034043-099-018-D07-A.ab1</string></name><haplotype><string>GGTTGCACTCTA</string></haplotype><haplotype><string>GGATGCCTCTGA</string></haplotype><haplotype><string>GGATGCCTCTGA</string></haplotype><haplotype><string>GGATGCCTCTGA</string></haplotype></genotype><genotype><name><string>BA213c14t7_Con-B26_conquest2_02-L034935-099-023-B01-A.ab1</string></name><haplotype><string>GGATGCCTCTGA</string></haplotype><haplotype><string>GGATGCCTCTGA</string></haplotype><haplotype><string>GGATGCCTCTGA</string></haplotype><haplotype><string>GGATGCACTCTA</string></haplotype></genotype><genotype><name><string>BA213c14t7_Con-B30_conquest2_06-L034935-099-023-F01-A.ab1</string></name><haplotype><string>GGTTGTACTCTA</string></haplotype><haplotype><string>GGTTGCACTCTA</string></haplotype><haplotype><string>GGTTGCACTCTA</string></haplotype><haplotype><string>GGTTGCACTCTA</string></haplotype></genotype><genotype><name><string>BA213c14t7_Con-B37_conquest2_29-L034043-099-018-E04-A.ab1</string></name><haplotype><string>GGTTGCCCCTGT</string></haplotype><haplotype><string>GGATGCCTCTGA</string></haplotype><haplotype><string>GGATGCCTCTGA</string></haplotype><haplotype><string>AGTTGCCCCTGT</string></haplotype></genotype><genotype><name><string>BA213c14t7_Con-B43_conquest2_28-L034043-099-018-D04-A.ab1</string></name><haplotype><string>GGTTGCCCCTGT</string></haplotype><haplotype><string>AGTTGCCCCTGT</string></haplotype><haplotype><string>AGTTGCCCCTGT</string></haplotype><haplotype><string>AGTTGCCCCTGT</string></haplotype></genotype><genotype><name><string>BA213c14t7_Con-B52_conquest2_64-L034043-099-018-H08-A.ab1</string></name><haplotype><string>GGATGCCTCTGA</string></haplotype><haplotype><string>GGATGCCTCTGA</string></haplotype><haplotype><string>GGATGCCCCTGA</string></haplotype><haplotype><string>AGTTGCCCCTGT</string></haplotype></genotype><genotype><name><string>BA213c14t7_Con-B62_conquest2_08-034161-achen-B62-A.ab1</string></name><haplotype><string>GGTTGCCCCTGA</string></haplotype><haplotype><string>GGTTGCACTCTA</string></haplotype><haplotype><string>GGATGCCTCTGA</string></haplotype><haplotype><string>GGATGCCTCTGA</string></haplotype></genotype><genotype><name><string>BA213c14t7_Con-B75_conquest2_43-L034935-099-023-C06-A.ab1</string></name><haplotype><string>GGTTGCCCCTGA</string></haplotype><haplotype><string>GGTTGCCCCTGA</string></haplotype><haplotype><string>GGATGCCTCTGA</string></haplotype><haplotype><string>GGATGCCTCTGA</string></haplotype></genotype><genotype><name><string>BA213c14t7_Con-B80_conquest2_48-L034935-099-023-H06-A.ab1</string></name><haplotype><string>GGTTGCCCCTGT</string></haplotype><haplotype><string>GGTTGCACTCTA</string></haplotype><haplotype><string>GGTTGCACTCTA</string></haplotype><haplotype><string>AGTTGCCCCTGT</string></haplotype></genotype><genotype><name><string>BA213c14t7_Con-B86_conquest2_54-L034935-099-023-F07-A.ab1</string></name><haplotype><string>GGATGCCTCTGA</string></haplotype><haplotype><string>GGATGCCTCTGA</string></haplotype><haplotype><string>GGATGCCTCTGA</string></haplotype><haplotype><string>GGATGCACTCTA</string></haplotype></genotype><genotype><name><string>BA213c14t7_Con-B108_conquest2_29-L034935-099-023-E04-A.ab1</string></name><haplotype><string>GGTTGCCCCTGA</string></haplotype><haplotype><string>AGTTGCCCCTGT</string></haplotype><haplotype><string>AGTTGCCCCTGT</string></haplotype><haplotype><string>AGTTGCCCCCGT</string></haplotype></genotype></genotypes></haplotyping><haplotyping><score>213108</score><haplotypes><haplotype><string>AATGACCCTTGA</string><necessarity>false</necessarity></haplotype><haplotype><string>AGTTGCACTCGA</string><necessarity>false</necessarity></haplotype><haplotype><string>AGTTGCCCCCGT</string><necessarity>false</necessarity></haplotype><haplotype><string>AGTTGCCCCTGT</string><necessarity>false</necessarity></haplotype><haplotype><string>GGATGCACTCTA</string><necessarity>false</necessarity></haplotype><haplotype><string>GGATGCCCCTGA</string><necessarity>false</necessarity></haplotype><haplotype><string>GGATGCCTCTGA</string><necessarity>false</necessarity></haplotype><haplotype><string>GGTTGCACTCTA</string><necessarity>false</necessarity></haplotype><haplotype><string>GGTTGCCCCCTA</string><necessarity>false</necessarity></haplotype><haplotype><string>GGTTGCCCCTGA</string><necessarity>false</necessarity></haplotype><haplotype><string>GGTTGCCCCTGT</string><necessarity>false</necessarity></haplotype><haplotype><string>GGTTGTACTCTA</string><necessarity>false</necessarity></haplotype></haplotypes><genotypes><genotype><name><string>BA213c14t7_Con-S9_Conquest2_09-L029615-099-002-A02-A.ab1</string></name><haplotype><string>GGTTGCCCCTGT</string></haplotype><haplotype><string>AGTTGCCCCTGT</string></haplotype><haplotype><string>AGTTGCCCCCGT</string></haplotype><haplotype><string>AGTTGCACTCGA</string></haplotype></genotype><genotype><name><string>BA213c14t7_Con-S25_Conquest2_25-L029615-099-002-A04-A.ab1</string></name><haplotype><string>AATGACCCTTGA</string></haplotype><haplotype><string>AATGACCCTTGA</string></haplotype><haplotype><string>AATGACCCTTGA</string></haplotype><haplotype><string>AATGACCCTTGA</string></haplotype></genotype><genotype><name><string>BA213c14t7_Con-S50_Conquest2_50-L029615-099-002-B07-A.ab1</string></name><haplotype><string>GGTTGCCCCTGT</string></haplotype><haplotype><string>GGTTGCACTCTA</string></haplotype><haplotype><string>AGTTGCCCCTGT</string></haplotype><haplotype><string>AGTTGCCCCCGT</string></haplotype></genotype><genotype><name><string>BA213c14t7_Con-S73_Conquest2_73-L029615-099-002-A10-A.ab1</string></name><haplotype><string>GGTTGCCCCTGA</string></haplotype><haplotype><string>GGATGCCTCTGA</string></haplotype><haplotype><string>GGATGCCTCTGA</string></haplotype><haplotype><string>AGTTGCCCCTGT</string></haplotype></genotype><genotype><name><string>BA213c14t7_Con-S83_Conquest2_83-L029615-099-002-C11-A.ab1</string></name><haplotype><string>GGTTGTACTCTA</string></haplotype><haplotype><string>GGTTGCACTCTA</string></haplotype><haplotype><string>AGTTGCCCCTGT</string></haplotype><haplotype><string>AGTTGCCCCTGT</string></haplotype></genotype><genotype><name><string>BA213c14t7_Con-S89_Conquest2_89-L029615-099-002-A12-A.ab1</string></name><haplotype><string>GGTTGTACTCTA</string></haplotype><haplotype><string>GGTTGCCCCCTA</string></haplotype><haplotype><string>GGATGCCTCTGA</string></haplotype><haplotype><string>GGATGCACTCTA</string></haplotype></genotype><genotype><name><string>BA213c14t7_Con-S93_Conquest2_93-L029615-099-002-E12-A.ab1</string></name><haplotype><string>GGATGCCTCTGA</string></haplotype><haplotype><string>GGATGCCCCTGA</string></haplotype><haplotype><string>AATGACCCTTGA</string></haplotype><haplotype><string>AATGACCCTTGA</string></haplotype></genotype><genotype><name><string>BA213c14t7_Con-B1_conquest2_49-L034043-099-018-A07-A.ab1</string></name><haplotype><string>GGTTGCACTCTA</string></haplotype><haplotype><string>GGATGCCTCTGA</string></haplotype><haplotype><string>GGATGCCTCTGA</string></haplotype><haplotype><string>GGATGCCCCTGA</string></haplotype></genotype><genotype><name><string>BA213c14t7_Con-B4_conquest2_52-L034043-099-018-D07-A.ab1</string></name><haplotype><string>GGTTGCACTCTA</string></haplotype><haplotype><string>GGATGCCTCTGA</string></haplotype><haplotype><string>GGATGCCTCTGA</string></haplotype><haplotype><string>GGATGCCTCTGA</string></haplotype></genotype><genotype><name><string>BA213c14t7_Con-B26_conquest2_02-L034935-099-023-B01-A.ab1</string></name><haplotype><string>GGATGCCTCTGA</string></haplotype><haplotype><string>GGATGCCTCTGA</string></haplotype><haplotype><string>GGATGCCTCTGA</string></haplotype><haplotype><string>GGATGCACTCTA</string></haplotype></genotype><genotype><name><string>BA213c14t7_Con-B30_conquest2_06-L034935-099-023-F01-A.ab1</string></name><haplotype><string>GGTTGTACTCTA</string></haplotype><haplotype><string>GGTTGCACTCTA</string></haplotype><haplotype><string>GGTTGCACTCTA</string></haplotype><haplotype><string>GGTTGCACTCTA</string></haplotype></genotype><genotype><name><string>BA213c14t7_Con-B37_conquest2_29-L034043-099-018-E04-A.ab1</string></name><haplotype><string>GGTTGCCCCTGT</string></haplotype><haplotype><string>GGATGCCTCTGA</string></haplotype><haplotype><string>GGATGCCTCTGA</string></haplotype><haplotype><string>AGTTGCCCCTGT</string></haplotype></genotype><genotype><name><string>BA213c14t7_Con-B43_conquest2_28-L034043-099-018-D04-A.ab1</string></name><haplotype><string>GGTTGCCCCTGT</string></haplotype><haplotype><string>AGTTGCCCCTGT</string></haplotype><haplotype><string>AGTTGCCCCTGT</string></haplotype><haplotype><string>AGTTGCCCCTGT</string></haplotype></genotype><genotype><name><string>BA213c14t7_Con-B52_conquest2_64-L034043-099-018-H08-A.ab1</string></name><haplotype><string>GGATGCCTCTGA</string></haplotype><haplotype><string>GGATGCCTCTGA</string></haplotype><haplotype><string>GGATGCCCCTGA</string></haplotype><haplotype><string>AGTTGCCCCTGT</string></haplotype></genotype><genotype><name><string>BA213c14t7_Con-B62_conquest2_08-034161-achen-B62-A.ab1</string></name><haplotype><string>GGTTGCCCCTGA</string></haplotype><haplotype><string>GGTTGCACTCTA</string></haplotype><haplotype><string>GGATGCCTCTGA</string></haplotype><haplotype><string>GGATGCCTCTGA</string></haplotype></genotype><genotype><name><string>BA213c14t7_Con-B75_conquest2_43-L034935-099-023-C06-A.ab1</string></name><haplotype><string>GGTTGCCCCTGA</string></haplotype><haplotype><string>GGTTGCCCCTGA</string></haplotype><haplotype><string>GGATGCCTCTGA</string></haplotype><haplotype><string>GGATGCCTCTGA</string></haplotype></genotype><genotype><name><string>BA213c14t7_Con-B80_conquest2_48-L034935-099-023-H06-A.ab1</string></name><haplotype><string>GGTTGCCCCTGT</string></haplotype><haplotype><string>GGTTGCACTCTA</string></haplotype><haplotype><string>GGTTGCACTCTA</string></haplotype><haplotype><string>AGTTGCCCCTGT</string></haplotype></genotype><genotype><name><string>BA213c14t7_Con-B86_conquest2_54-L034935-099-023-F07-A.ab1</string></name><haplotype><string>GGATGCCTCTGA</string></haplotype><haplotype><string>GGATGCCTCTGA</string></haplotype><haplotype><string>GGATGCCTCTGA</string></haplotype><haplotype><string>GGATGCACTCTA</string></haplotype></genotype><genotype><name><string>BA213c14t7_Con-B108_conquest2_29-L034935-099-023-E04-A.ab1</string></name><haplotype><string>GGTTGCCCCTGA</string></haplotype><haplotype><string>AGTTGCCCCTGT</string></haplotype><haplotype><string>AGTTGCCCCTGT</string></haplotype><haplotype><string>AGTTGCCCCCGT</string></haplotype></genotype></genotypes></haplotyping><haplotyping><score>213055</score><haplotypes><haplotype><string>AATGACCCTTGA</string><necessarity>false</necessarity></haplotype><haplotype><string>AGTTGCACTTGT</string><necessarity>false</necessarity></haplotype><haplotype><string>AGTTGCCCCCGT</string><necessarity>false</necessarity></haplotype><haplotype><string>AGTTGCCCCTGT</string><necessarity>false</necessarity></haplotype><haplotype><string>GGATGCACTCTA</string><necessarity>false</necessarity></haplotype><haplotype><string>GGATGCCCCCTA</string><necessarity>false</necessarity></haplotype><haplotype><string>GGATGCCCCTGA</string><necessarity>false</necessarity></haplotype><haplotype><string>GGATGCCTCTGA</string><necessarity>false</necessarity></haplotype><haplotype><string>GGTTGCACTCTA</string><necessarity>false</necessarity></haplotype><haplotype><string>GGTTGCCCCTGA</string><necessarity>false</necessarity></haplotype><haplotype><string>GGTTGCCCCTGT</string><necessarity>false</necessarity></haplotype><haplotype><string>GGTTGTACTCTA</string><necessarity>false</necessarity></haplotype></haplotypes><genotypes><genotype><name><string>BA213c14t7_Con-S9_Conquest2_09-L029615-099-002-A02-A.ab1</string></name><haplotype><string>GGTTGCCCCTGA</string></haplotype><haplotype><string>AGTTGCCCCCGT</string></haplotype><haplotype><string>AGTTGCCCCCGT</string></haplotype><haplotype><string>AGTTGCACTTGT</string></haplotype></genotype><genotype><name><string>BA213c14t7_Con-S25_Conquest2_25-L029615-099-002-A04-A.ab1</string></name><haplotype><string>AATGACCCTTGA</string></haplotype><haplotype><string>AATGACCCTTGA</string></haplotype><haplotype><string>AATGACCCTTGA</string></haplotype><haplotype><string>AATGACCCTTGA</string></haplotype></genotype><genotype><name><string>BA213c14t7_Con-S50_Conquest2_50-L029615-099-002-B07-A.ab1</string></name><haplotype><string>GGTTGCCCCTGT</string></haplotype><haplotype><string>GGTTGCACTCTA</string></haplotype><haplotype><string>AGTTGCCCCTGT</string></haplotype><haplotype><string>AGTTGCCCCCGT</string></haplotype></genotype><genotype><name><string>BA213c14t7_Con-S73_Conquest2_73-L029615-099-002-A10-A.ab1</string></name><haplotype><string>GGTTGCCCCTGA</string></haplotype><haplotype><string>GGATGCCTCTGA</string></haplotype><haplotype><string>GGATGCCTCTGA</string></haplotype><haplotype><string>AGTTGCCCCTGT</string></haplotype></genotype><genotype><name><string>BA213c14t7_Con-S83_Conquest2_83-L029615-099-002-C11-A.ab1</string></name><haplotype><string>GGTTGTACTCTA</string></haplotype><haplotype><string>GGTTGCACTCTA</string></haplotype><haplotype><string>AGTTGCCCCTGT</string></haplotype><haplotype><string>AGTTGCCCCTGT</string></haplotype></genotype><genotype><name><string>BA213c14t7_Con-S89_Conquest2_89-L029615-099-002-A12-A.ab1</string></name><haplotype><string>GGTTGTACTCTA</string></haplotype><haplotype><string>GGTTGCACTCTA</string></haplotype><haplotype><string>GGATGCCTCTGA</string></haplotype><haplotype><string>GGATGCCCCCTA</string></haplotype></genotype><genotype><name><string>BA213c14t7_Con-S93_Conquest2_93-L029615-099-002-E12-A.ab1</string></name><haplotype><string>GGATGCCTCTGA</string></haplotype><haplotype><string>GGATGCCCCTGA</string></haplotype><haplotype><string>AATGACCCTTGA</string></haplotype><haplotype><string>AATGACCCTTGA</string></haplotype></genotype><genotype><name><string>BA213c14t7_Con-B1_conquest2_49-L034043-099-018-A07-A.ab1</string></name><haplotype><string>GGTTGCACTCTA</string></haplotype><haplotype><string>GGATGCCTCTGA</string></haplotype><haplotype><string>GGATGCCTCTGA</string></haplotype><haplotype><string>GGATGCCCCTGA</string></haplotype></genotype><genotype><name><string>BA213c14t7_Con-B4_conquest2_52-L034043-099-018-D07-A.ab1</string></name><haplotype><string>GGTTGCACTCTA</string></haplotype><haplotype><string>GGATGCCTCTGA</string></haplotype><haplotype><string>GGATGCCTCTGA</string></haplotype><haplotype><string>GGATGCCTCTGA</string></haplotype></genotype><genotype><name><string>BA213c14t7_Con-B26_conquest2_02-L034935-099-023-B01-A.ab1</string></name><haplotype><string>GGATGCCTCTGA</string></haplotype><haplotype><string>GGATGCCTCTGA</string></haplotype><haplotype><string>GGATGCCTCTGA</string></haplotype><haplotype><string>GGATGCACTCTA</string></haplotype></genotype><genotype><name><string>BA213c14t7_Con-B30_conquest2_06-L034935-099-023-F01-A.ab1</string></name><haplotype><string>GGTTGTACTCTA</string></haplotype><haplotype><string>GGTTGCACTCTA</string></haplotype><haplotype><string>GGTTGCACTCTA</string></haplotype><haplotype><string>GGTTGCACTCTA</string></haplotype></genotype><genotype><name><string>BA213c14t7_Con-B37_conquest2_29-L034043-099-018-E04-A.ab1</string></name><haplotype><string>GGTTGCCCCTGT</string></haplotype><haplotype><string>GGATGCCTCTGA</string></haplotype><haplotype><string>GGATGCCTCTGA</string></haplotype><haplotype><string>AGTTGCCCCTGT</string></haplotype></genotype><genotype><name><string>BA213c14t7_Con-B43_conquest2_28-L034043-099-018-D04-A.ab1</string></name><haplotype><string>GGTTGCCCCTGT</string></haplotype><haplotype><string>AGTTGCCCCTGT</string></haplotype><haplotype><string>AGTTGCCCCTGT</string></haplotype><haplotype><string>AGTTGCCCCTGT</string></haplotype></genotype><genotype><name><string>BA213c14t7_Con-B52_conquest2_64-L034043-099-018-H08-A.ab1</string></name><haplotype><string>GGATGCCTCTGA</string></haplotype><haplotype><string>GGATGCCTCTGA</string></haplotype><haplotype><string>GGATGCCCCTGA</string></haplotype><haplotype><string>AGTTGCCCCTGT</string></haplotype></genotype><genotype><name><string>BA213c14t7_Con-B62_conquest2_08-034161-achen-B62-A.ab1</string></name><haplotype><string>GGTTGCCCCTGA</string></haplotype><haplotype><string>GGTTGCACTCTA</string></haplotype><haplotype><string>GGATGCCTCTGA</string></haplotype><haplotype><string>GGATGCCTCTGA</string></haplotype></genotype><genotype><name><string>BA213c14t7_Con-B75_conquest2_43-L034935-099-023-C06-A.ab1</string></name><haplotype><string>GGTTGCCCCTGA</string></haplotype><haplotype><string>GGTTGCCCCTGA</string></haplotype><haplotype><string>GGATGCCTCTGA</string></haplotype><haplotype><string>GGATGCCTCTGA</string></haplotype></genotype><genotype><name><string>BA213c14t7_Con-B80_conquest2_48-L034935-099-023-H06-A.ab1</string></name><haplotype><string>GGTTGCCCCTGT</string></haplotype><haplotype><string>GGTTGCACTCTA</string></haplotype><haplotype><string>GGTTGCACTCTA</string></haplotype><haplotype><string>AGTTGCCCCTGT</string></haplotype></genotype><genotype><name><string>BA213c14t7_Con-B86_conquest2_54-L034935-099-023-F07-A.ab1</string></name><haplotype><string>GGATGCCTCTGA</string></haplotype><haplotype><string>GGATGCCTCTGA</string></haplotype><haplotype><string>GGATGCCTCTGA</string></haplotype><haplotype><string>GGATGCACTCTA</string></haplotype></genotype><genotype><name><string>BA213c14t7_Con-B108_conquest2_29-L034935-099-023-E04-A.ab1</string></name><haplotype><string>GGTTGCCCCTGA</string></haplotype><haplotype><string>AGTTGCCCCTGT</string></haplotype><haplotype><string>AGTTGCCCCTGT</string></haplotype><haplotype><string>AGTTGCCCCCGT</string></haplotype></genotype></genotypes></haplotyping><haplotyping><score>212903</score><haplotypes><haplotype><string>AATGACCCTTGA</string><necessarity>false</necessarity></haplotype><haplotype><string>AGTTGCACTTGA</string><necessarity>false</necessarity></haplotype><haplotype><string>AGTTGCCCCCGT</string><necessarity>false</necessarity></haplotype><haplotype><string>AGTTGCCCCTGT</string><necessarity>false</necessarity></haplotype><haplotype><string>GGATGCACTCTA</string><necessarity>false</necessarity></haplotype><haplotype><string>GGATGCCCCTGA</string><necessarity>false</necessarity></haplotype><haplotype><string>GGATGCCTCTGA</string><necessarity>false</necessarity></haplotype><haplotype><string>GGTTGCACTCTA</string><necessarity>false</necessarity></haplotype><haplotype><string>GGTTGCCCCTGA</string><necessarity>false</necessarity></haplotype><haplotype><string>GGTTGCCCCTGT</string><necessarity>false</necessarity></haplotype><haplotype><string>GGTTGTACTCTA</string><necessarity>false</necessarity></haplotype><haplotype><string>GGTTGTCCCCTA</string><necessarity>false</necessarity></haplotype></haplotypes><genotypes><genotype><name><string>BA213c14t7_Con-S9_Conquest2_09-L029615-099-002-A02-A.ab1</string></name><haplotype><string>GGTTGCCCCTGT</string></haplotype><haplotype><string>AGTTGCCCCCGT</string></haplotype><haplotype><string>AGTTGCCCCCGT</string></haplotype><haplotype><string>AGTTGCACTTGA</string></haplotype></genotype><genotype><name><string>BA213c14t7_Con-S25_Conquest2_25-L029615-099-002-A04-A.ab1</string></name><haplotype><string>AATGACCCTTGA</string></haplotype><haplotype><string>AATGACCCTTGA</string></haplotype><haplotype><string>AATGACCCTTGA</string></haplotype><haplotype><string>AATGACCCTTGA</string></haplotype></genotype><genotype><name><string>BA213c14t7_Con-S50_Conquest2_50-L029615-099-002-B07-A.ab1</string></name><haplotype><string>GGTTGCCCCTGT</string></haplotype><haplotype><string>GGTTGCACTCTA</string></haplotype><haplotype><string>AGTTGCCCCTGT</string></haplotype><haplotype><string>AGTTGCCCCCGT</string></haplotype></genotype><genotype><name><string>BA213c14t7_Con-S73_Conquest2_73-L029615-099-002-A10-A.ab1</string></name><haplotype><string>GGTTGCCCCTGA</string></haplotype><haplotype><string>GGATGCCTCTGA</string></haplotype><haplotype><string>GGATGCCTCTGA</string></haplotype><haplotype><string>AGTTGCCCCTGT</string></haplotype></genotype><genotype><name><string>BA213c14t7_Con-S83_Conquest2_83-L029615-099-002-C11-A.ab1</string></name><haplotype><string>GGTTGTACTCTA</string></haplotype><haplotype><string>GGTTGCACTCTA</string></haplotype><haplotype><string>AGTTGCCCCTGT</string></haplotype><haplotype><string>AGTTGCCCCTGT</string></haplotype></genotype><genotype><name><string>BA213c14t7_Con-S89_Conquest2_89-L029615-099-002-A12-A.ab1</string></name><haplotype><string>GGTTGTCCCCTA</string></haplotype><haplotype><string>GGTTGCACTCTA</string></haplotype><haplotype><string>GGATGCCTCTGA</string></haplotype><haplotype><string>GGATGCACTCTA</string></haplotype></genotype><genotype><name><string>BA213c14t7_Con-S93_Conquest2_93-L029615-099-002-E12-A.ab1</string></name><haplotype><string>GGATGCCTCTGA</string></haplotype><haplotype><string>GGATGCCCCTGA</string></haplotype><haplotype><string>AATGACCCTTGA</string></haplotype><haplotype><string>AATGACCCTTGA</string></haplotype></genotype><genotype><name><string>BA213c14t7_Con-B1_conquest2_49-L034043-099-018-A07-A.ab1</string></name><haplotype><string>GGTTGCACTCTA</string></haplotype><haplotype><string>GGATGCCTCTGA</string></haplotype><haplotype><string>GGATGCCTCTGA</string></haplotype><haplotype><string>GGATGCCCCTGA</string></haplotype></genotype><genotype><name><string>BA213c14t7_Con-B4_conquest2_52-L034043-099-018-D07-A.ab1</string></name><haplotype><string>GGTTGCACTCTA</string></haplotype><haplotype><string>GGATGCCTCTGA</string></haplotype><haplotype><string>GGATGCCTCTGA</string></haplotype><haplotype><string>GGATGCCTCTGA</string></haplotype></genotype><genotype><name><string>BA213c14t7_Con-B26_conquest2_02-L034935-099-023-B01-A.ab1</string></name><haplotype><string>GGATGCCTCTGA</string></haplotype><haplotype><string>GGATGCCTCTGA</string></haplotype><haplotype><string>GGATGCCTCTGA</string></haplotype><haplotype><string>GGATGCACTCTA</string></haplotype></genotype><genotype><name><string>BA213c14t7_Con-B30_conquest2_06-L034935-099-023-F01-A.ab1</string></name><haplotype><string>GGTTGTACTCTA</string></haplotype><haplotype><string>GGTTGCACTCTA</string></haplotype><haplotype><string>GGTTGCACTCTA</string></haplotype><haplotype><string>GGTTGCACTCTA</string></haplotype></genotype><genotype><name><string>BA213c14t7_Con-B37_conquest2_29-L034043-099-018-E04-A.ab1</string></name><haplotype><string>GGTTGCCCCTGT</string></haplotype><haplotype><string>GGATGCCTCTGA</string></haplotype><haplotype><string>GGATGCCTCTGA</string></haplotype><haplotype><string>AGTTGCCCCTGT</string></haplotype></genotype><genotype><name><string>BA213c14t7_Con-B43_conquest2_28-L034043-099-018-D04-A.ab1</string></name><haplotype><string>GGTTGCCCCTGT</string></haplotype><haplotype><string>AGTTGCCCCTGT</string></haplotype><haplotype><string>AGTTGCCCCTGT</string></haplotype><haplotype><string>AGTTGCCCCTGT</string></haplotype></genotype><genotype><name><string>BA213c14t7_Con-B52_conquest2_64-L034043-099-018-H08-A.ab1</string></name><haplotype><string>GGATGCCTCTGA</string></haplotype><haplotype><string>GGATGCCTCTGA</string></haplotype><haplotype><string>GGATGCCCCTGA</string></haplotype><haplotype><string>AGTTGCCCCTGT</string></haplotype></genotype><genotype><name><string>BA213c14t7_Con-B62_conquest2_08-034161-achen-B62-A.ab1</string></name><haplotype><string>GGTTGCCCCTGA</string></haplotype><haplotype><string>GGTTGCACTCTA</string></haplotype><haplotype><string>GGATGCCTCTGA</string></haplotype><haplotype><string>GGATGCCTCTGA</string></haplotype></genotype><genotype><name><string>BA213c14t7_Con-B75_conquest2_43-L034935-099-023-C06-A.ab1</string></name><haplotype><string>GGTTGCCCCTGA</string></haplotype><haplotype><string>GGTTGCCCCTGA</string></haplotype><haplotype><string>GGATGCCTCTGA</string></haplotype><haplotype><string>GGATGCCTCTGA</string></haplotype></genotype><genotype><name><string>BA213c14t7_Con-B80_conquest2_48-L034935-099-023-H06-A.ab1</string></name><haplotype><string>GGTTGCCCCTGT</string></haplotype><haplotype><string>GGTTGCACTCTA</string></haplotype><haplotype><string>GGTTGCACTCTA</string></haplotype><haplotype><string>AGTTGCCCCTGT</string></haplotype></genotype><genotype><name><string>BA213c14t7_Con-B86_conquest2_54-L034935-099-023-F07-A.ab1</string></name><haplotype><string>GGATGCCTCTGA</string></haplotype><haplotype><string>GGATGCCTCTGA</string></haplotype><haplotype><string>GGATGCCTCTGA</string></haplotype><haplotype><string>GGATGCACTCTA</string></haplotype></genotype><genotype><name><string>BA213c14t7_Con-B108_conquest2_29-L034935-099-023-E04-A.ab1</string></name><haplotype><string>GGTTGCCCCTGA</string></haplotype><haplotype><string>AGTTGCCCCTGT</string></haplotype><haplotype><string>AGTTGCCCCTGT</string></haplotype><haplotype><string>AGTTGCCCCCGT</string></haplotype></genotype></genotypes></haplotyping><haplotyping><score>212755</score><haplotypes><haplotype><string>AATGACCCTTGA</string><necessarity>false</necessarity></haplotype><haplotype><string>AGTTGCACTTGA</string><necessarity>false</necessarity></haplotype><haplotype><string>AGTTGCCCCCGT</string><necessarity>false</necessarity></haplotype><haplotype><string>AGTTGCCCCTGT</string><necessarity>false</necessarity></haplotype><haplotype><string>GGATGCACTCTA</string><necessarity>false</necessarity></haplotype><haplotype><string>GGATGCCCCCTA</string><necessarity>false</necessarity></haplotype><haplotype><string>GGATGCCCCTGA</string><necessarity>false</necessarity></haplotype><haplotype><string>GGATGCCTCTGA</string><necessarity>false</necessarity></haplotype><haplotype><string>GGTTGCACTCTA</string><necessarity>false</necessarity></haplotype><haplotype><string>GGTTGCCCCTGA</string><necessarity>false</necessarity></haplotype><haplotype><string>GGTTGCCCCTGT</string><necessarity>false</necessarity></haplotype><haplotype><string>GGTTGTACTCTA</string><necessarity>false</necessarity></haplotype></haplotypes><genotypes><genotype><name><string>BA213c14t7_Con-S9_Conquest2_09-L029615-099-002-A02-A.ab1</string></name><haplotype><string>GGTTGCCCCTGT</string></haplotype><haplotype><string>AGTTGCCCCCGT</string></haplotype><haplotype><string>AGTTGCCCCCGT</string></haplotype><haplotype><string>AGTTGCACTTGA</string></haplotype></genotype><genotype><name><string>BA213c14t7_Con-S25_Conquest2_25-L029615-099-002-A04-A.ab1</string></name><haplotype><string>AATGACCCTTGA</string></haplotype><haplotype><string>AATGACCCTTGA</string></haplotype><haplotype><string>AATGACCCTTGA</string></haplotype><haplotype><string>AATGACCCTTGA</string></haplotype></genotype><genotype><name><string>BA213c14t7_Con-S50_Conquest2_50-L029615-099-002-B07-A.ab1</string></name><haplotype><string>GGTTGCCCCTGT</string></haplotype><haplotype><string>GGTTGCACTCTA</string></haplotype><haplotype><string>AGTTGCCCCTGT</string></haplotype><haplotype><string>AGTTGCCCCCGT</string></haplotype></genotype><genotype><name><string>BA213c14t7_Con-S73_Conquest2_73-L029615-099-002-A10-A.ab1</string></name><haplotype><string>GGTTGCCCCTGA</string></haplotype><haplotype><string>GGATGCCTCTGA</string></haplotype><haplotype><string>GGATGCCTCTGA</string></haplotype><haplotype><string>AGTTGCCCCTGT</string></haplotype></genotype><genotype><name><string>BA213c14t7_Con-S83_Conquest2_83-L029615-099-002-C11-A.ab1</string></name><haplotype><string>GGTTGTACTCTA</string></haplotype><haplotype><string>GGTTGCACTCTA</string></haplotype><haplotype><string>AGTTGCCCCTGT</string></haplotype><haplotype><string>AGTTGCCCCTGT</string></haplotype></genotype><genotype><name><string>BA213c14t7_Con-S89_Conquest2_89-L029615-099-002-A12-A.ab1</string></name><haplotype><string>GGTTGTACTCTA</string></haplotype><haplotype><string>GGTTGCACTCTA</string></haplotype><haplotype><string>GGATGCCTCTGA</string></haplotype><haplotype><string>GGATGCCCCCTA</string></haplotype></genotype><genotype><name><string>BA213c14t7_Con-S93_Conquest2_93-L029615-099-002-E12-A.ab1</string></name><haplotype><string>GGATGCCTCTGA</string></haplotype><haplotype><string>GGATGCCCCTGA</string></haplotype><haplotype><string>AATGACCCTTGA</string></haplotype><haplotype><string>AATGACCCTTGA</string></haplotype></genotype><genotype><name><string>BA213c14t7_Con-B1_conquest2_49-L034043-099-018-A07-A.ab1</string></name><haplotype><string>GGTTGCACTCTA</string></haplotype><haplotype><string>GGATGCCTCTGA</string></haplotype><haplotype><string>GGATGCCTCTGA</string></haplotype><haplotype><string>GGATGCCCCTGA</string></haplotype></genotype><genotype><name><string>BA213c14t7_Con-B4_conquest2_52-L034043-099-018-D07-A.ab1</string></name><haplotype><string>GGTTGCACTCTA</string></haplotype><haplotype><string>GGATGCCTCTGA</string></haplotype><haplotype><string>GGATGCCTCTGA</string></haplotype><haplotype><string>GGATGCCTCTGA</string></haplotype></genotype><genotype><name><string>BA213c14t7_Con-B26_conquest2_02-L034935-099-023-B01-A.ab1</string></name><haplotype><string>GGATGCCTCTGA</string></haplotype><haplotype><string>GGATGCCTCTGA</string></haplotype><haplotype><string>GGATGCCTCTGA</string></haplotype><haplotype><string>GGATGCACTCTA</string></haplotype></genotype><genotype><name><string>BA213c14t7_Con-B30_conquest2_06-L034935-099-023-F01-A.ab1</string></name><haplotype><string>GGTTGTACTCTA</string></haplotype><haplotype><string>GGTTGCACTCTA</string></haplotype><haplotype><string>GGTTGCACTCTA</string></haplotype><haplotype><string>GGTTGCACTCTA</string></haplotype></genotype><genotype><name><string>BA213c14t7_Con-B37_conquest2_29-L034043-099-018-E04-A.ab1</string></name><haplotype><string>GGTTGCCCCTGT</string></haplotype><haplotype><string>GGATGCCTCTGA</string></haplotype><haplotype><string>GGATGCCTCTGA</string></haplotype><haplotype><string>AGTTGCCCCTGT</string></haplotype></genotype><genotype><name><string>BA213c14t7_Con-B43_conquest2_28-L034043-099-018-D04-A.ab1</string></name><haplotype><string>GGTTGCCCCTGT</string></haplotype><haplotype><string>AGTTGCCCCTGT</string></haplotype><haplotype><string>AGTTGCCCCTGT</string></haplotype><haplotype><string>AGTTGCCCCTGT</string></haplotype></genotype><genotype><name><string>BA213c14t7_Con-B52_conquest2_64-L034043-099-018-H08-A.ab1</string></name><haplotype><string>GGATGCCTCTGA</string></haplotype><haplotype><string>GGATGCCTCTGA</string></haplotype><haplotype><string>GGATGCCCCTGA</string></haplotype><haplotype><string>AGTTGCCCCTGT</string></haplotype></genotype><genotype><name><string>BA213c14t7_Con-B62_conquest2_08-034161-achen-B62-A.ab1</string></name><haplotype><string>GGTTGCCCCTGA</string></haplotype><haplotype><string>GGTTGCACTCTA</string></haplotype><haplotype><string>GGATGCCTCTGA</string></haplotype><haplotype><string>GGATGCCTCTGA</string></haplotype></genotype><genotype><name><string>BA213c14t7_Con-B75_conquest2_43-L034935-099-023-C06-A.ab1</string></name><haplotype><string>GGTTGCCCCTGA</string></haplotype><haplotype><string>GGTTGCCCCTGA</string></haplotype><haplotype><string>GGATGCCTCTGA</string></haplotype><haplotype><string>GGATGCCTCTGA</string></haplotype></genotype><genotype><name><string>BA213c14t7_Con-B80_conquest2_48-L034935-099-023-H06-A.ab1</string></name><haplotype><string>GGTTGCCCCTGT</string></haplotype><haplotype><string>GGTTGCACTCTA</string></haplotype><haplotype><string>GGTTGCACTCTA</string></haplotype><haplotype><string>AGTTGCCCCTGT</string></haplotype></genotype><genotype><name><string>BA213c14t7_Con-B86_conquest2_54-L034935-099-023-F07-A.ab1</string></name><haplotype><string>GGATGCCTCTGA</string></haplotype><haplotype><string>GGATGCCTCTGA</string></haplotype><haplotype><string>GGATGCCTCTGA</string></haplotype><haplotype><string>GGATGCACTCTA</string></haplotype></genotype><genotype><name><string>BA213c14t7_Con-B108_conquest2_29-L034935-099-023-E04-A.ab1</string></name><haplotype><string>GGTTGCCCCTGA</string></haplotype><haplotype><string>AGTTGCCCCTGT</string></haplotype><haplotype><string>AGTTGCCCCTGT</string></haplotype><haplotype><string>AGTTGCCCCCGT</string></haplotype></genotype></genotypes></haplotyping><haplotyping><score>212410</score><haplotypes><haplotype><string>AATGACCCTTGA</string><necessarity>false</necessarity></haplotype><haplotype><string>AGTTGCACTCGA</string><necessarity>false</necessarity></haplotype><haplotype><string>AGTTGCCCCCGT</string><necessarity>false</necessarity></haplotype><haplotype><string>AGTTGCCCCTGT</string><necessarity>false</necessarity></haplotype><haplotype><string>GGATGCACTCTA</string><necessarity>false</necessarity></haplotype><haplotype><string>GGATGCCCCTGA</string><necessarity>false</necessarity></haplotype><haplotype><string>GGATGCCTCTGA</string><necessarity>false</necessarity></haplotype><haplotype><string>GGATGTCTCCTA</string><necessarity>false</necessarity></haplotype><haplotype><string>GGTTGCACTCTA</string><necessarity>false</necessarity></haplotype><haplotype><string>GGTTGCCCCTGA</string><necessarity>false</necessarity></haplotype><haplotype><string>GGTTGCCCCTGT</string><necessarity>false</necessarity></haplotype><haplotype><string>GGTTGTACTCTA</string><necessarity>false</necessarity></haplotype></haplotypes><genotypes><genotype><name><string>BA213c14t7_Con-S9_Conquest2_09-L029615-099-002-A02-A.ab1</string></name><haplotype><string>GGTTGCCCCTGT</string></haplotype><haplotype><string>AGTTGCCCCTGT</string></haplotype><haplotype><string>AGTTGCCCCCGT</string></haplotype><haplotype><string>AGTTGCACTCGA</string></haplotype></genotype><genotype><name><string>BA213c14t7_Con-S25_Conquest2_25-L029615-099-002-A04-A.ab1</string></name><haplotype><string>AATGACCCTTGA</string></haplotype><haplotype><string>AATGACCCTTGA</string></haplotype><haplotype><string>AATGACCCTTGA</string></haplotype><haplotype><string>AATGACCCTTGA</string></haplotype></genotype><genotype><name><string>BA213c14t7_Con-S50_Conquest2_50-L029615-099-002-B07-A.ab1</string></name><haplotype><string>GGTTGCCCCTGT</string></haplotype><haplotype><string>GGTTGCACTCTA</string></haplotype><haplotype><string>AGTTGCCCCTGT</string></haplotype><haplotype><string>AGTTGCCCCCGT</string></haplotype></genotype><genotype><name><string>BA213c14t7_Con-S73_Conquest2_73-L029615-099-002-A10-A.ab1</string></name><haplotype><string>GGTTGCCCCTGA</string></haplotype><haplotype><string>GGATGCCTCTGA</string></haplotype><haplotype><string>GGATGCCTCTGA</string></haplotype><haplotype><string>AGTTGCCCCTGT</string></haplotype></genotype><genotype><name><string>BA213c14t7_Con-S83_Conquest2_83-L029615-099-002-C11-A.ab1</string></name><haplotype><string>GGTTGTACTCTA</string></haplotype><haplotype><string>GGTTGCACTCTA</string></haplotype><haplotype><string>AGTTGCCCCTGT</string></haplotype><haplotype><string>AGTTGCCCCTGT</string></haplotype></genotype><genotype><name><string>BA213c14t7_Con-S89_Conquest2_89-L029615-099-002-A12-A.ab1</string></name><haplotype><string>GGTTGCACTCTA</string></haplotype><haplotype><string>GGTTGCACTCTA</string></haplotype><haplotype><string>GGATGTCTCCTA</string></haplotype><haplotype><string>GGATGCCCCTGA</string></haplotype></genotype><genotype><name><string>BA213c14t7_Con-S93_Conquest2_93-L029615-099-002-E12-A.ab1</string></name><haplotype><string>GGATGCCTCTGA</string></haplotype><haplotype><string>GGATGCCCCTGA</string></haplotype><haplotype><string>AATGACCCTTGA</string></haplotype><haplotype><string>AATGACCCTTGA</string></haplotype></genotype><genotype><name><string>BA213c14t7_Con-B1_conquest2_49-L034043-099-018-A07-A.ab1</string></name><haplotype><string>GGTTGCACTCTA</string></haplotype><haplotype><string>GGATGCCTCTGA</string></haplotype><haplotype><string>GGATGCCTCTGA</string></haplotype><haplotype><string>GGATGCCCCTGA</string></haplotype></genotype><genotype><name><string>BA213c14t7_Con-B4_conquest2_52-L034043-099-018-D07-A.ab1</string></name><haplotype><string>GGTTGCACTCTA</string></haplotype><haplotype><string>GGATGCCTCTGA</string></haplotype><haplotype><string>GGATGCCTCTGA</string></haplotype><haplotype><string>GGATGCCTCTGA</string></haplotype></genotype><genotype><name><string>BA213c14t7_Con-B26_conquest2_02-L034935-099-023-B01-A.ab1</string></name><haplotype><string>GGATGCCTCTGA</string></haplotype><haplotype><string>GGATGCCTCTGA</string></haplotype><haplotype><string>GGATGCCTCTGA</string></haplotype><haplotype><string>GGATGCACTCTA</string></haplotype></genotype><genotype><name><string>BA213c14t7_Con-B30_conquest2_06-L034935-099-023-F01-A.ab1</string></name><haplotype><string>GGTTGTACTCTA</string></haplotype><haplotype><string>GGTTGCACTCTA</string></haplotype><haplotype><string>GGTTGCACTCTA</string></haplotype><haplotype><string>GGTTGCACTCTA</string></haplotype></genotype><genotype><name><string>BA213c14t7_Con-B37_conquest2_29-L034043-099-018-E04-A.ab1</string></name><haplotype><string>GGTTGCCCCTGT</string></haplotype><haplotype><string>GGATGCCTCTGA</string></haplotype><haplotype><string>GGATGCCTCTGA</string></haplotype><haplotype><string>AGTTGCCCCTGT</string></haplotype></genotype><genotype><name><string>BA213c14t7_Con-B43_conquest2_28-L034043-099-018-D04-A.ab1</string></name><haplotype><string>GGTTGCCCCTGT</string></haplotype><haplotype><string>AGTTGCCCCTGT</string></haplotype><haplotype><string>AGTTGCCCCTGT</string></haplotype><haplotype><string>AGTTGCCCCTGT</string></haplotype></genotype><genotype><name><string>BA213c14t7_Con-B52_conquest2_64-L034043-099-018-H08-A.ab1</string></name><haplotype><string>GGATGCCTCTGA</string></haplotype><haplotype><string>GGATGCCTCTGA</string></haplotype><haplotype><string>GGATGCCCCTGA</string></haplotype><haplotype><string>AGTTGCCCCTGT</string></haplotype></genotype><genotype><name><string>BA213c14t7_Con-B62_conquest2_08-034161-achen-B62-A.ab1</string></name><haplotype><string>GGTTGCCCCTGA</string></haplotype><haplotype><string>GGTTGCACTCTA</string></haplotype><haplotype><string>GGATGCCTCTGA</string></haplotype><haplotype><string>GGATGCCTCTGA</string></haplotype></genotype><genotype><name><string>BA213c14t7_Con-B75_conquest2_43-L034935-099-023-C06-A.ab1</string></name><haplotype><string>GGTTGCCCCTGA</string></haplotype><haplotype><string>GGTTGCCCCTGA</string></haplotype><haplotype><string>GGATGCCTCTGA</string></haplotype><haplotype><string>GGATGCCTCTGA</string></haplotype></genotype><genotype><name><string>BA213c14t7_Con-B80_conquest2_48-L034935-099-023-H06-A.ab1</string></name><haplotype><string>GGTTGCCCCTGT</string></haplotype><haplotype><string>GGTTGCACTCTA</string></haplotype><haplotype><string>GGTTGCACTCTA</string></haplotype><haplotype><string>AGTTGCCCCTGT</string></haplotype></genotype><genotype><name><string>BA213c14t7_Con-B86_conquest2_54-L034935-099-023-F07-A.ab1</string></name><haplotype><string>GGATGCCTCTGA</string></haplotype><haplotype><string>GGATGCCTCTGA</string></haplotype><haplotype><string>GGATGCCTCTGA</string></haplotype><haplotype><string>GGATGCACTCTA</string></haplotype></genotype><genotype><name><string>BA213c14t7_Con-B108_conquest2_29-L034935-099-023-E04-A.ab1</string></name><haplotype><string>GGTTGCCCCTGA</string></haplotype><haplotype><string>AGTTGCCCCTGT</string></haplotype><haplotype><string>AGTTGCCCCTGT</string></haplotype><haplotype><string>AGTTGCCCCCGT</string></haplotype></genotype></genotypes></haplotyping><haplotyping><score>211728</score><haplotypes><haplotype><string>AATGACCCTTGA</string><necessarity>false</necessarity></haplotype><haplotype><string>AGTTGCACTCGT</string><necessarity>false</necessarity></haplotype><haplotype><string>AGTTGCCCCTGT</string><necessarity>false</necessarity></haplotype><haplotype><string>GGATGCACTCTA</string><necessarity>false</necessarity></haplotype><haplotype><string>GGATGCCCCTGA</string><necessarity>false</necessarity></haplotype><haplotype><string>GGATGCCTCTGA</string><necessarity>false</necessarity></haplotype><haplotype><string>GGTTGCACTCTA</string><necessarity>false</necessarity></haplotype><haplotype><string>GGTTGCCCCCGA</string><necessarity>false</necessarity></haplotype><haplotype><string>GGTTGCCCCCTA</string><necessarity>false</necessarity></haplotype><haplotype><string>GGTTGCCCCTGA</string><necessarity>false</necessarity></haplotype><haplotype><string>GGTTGCCCCTGT</string><necessarity>false</necessarity></haplotype><haplotype><string>GGTTGTACTCTA</string><necessarity>false</necessarity></haplotype></haplotypes><genotypes><genotype><name><string>BA213c14t7_Con-S9_Conquest2_09-L029615-099-002-A02-A.ab1</string></name><haplotype><string>GGTTGCCCCCGA</string></haplotype><haplotype><string>AGTTGCCCCTGT</string></haplotype><haplotype><string>AGTTGCCCCTGT</string></haplotype><haplotype><string>AGTTGCACTCGT</string></haplotype></genotype><genotype><name><string>BA213c14t7_Con-S25_Conquest2_25-L029615-099-002-A04-A.ab1</string></name><haplotype><string>AATGACCCTTGA</string></haplotype><haplotype><string>AATGACCCTTGA</string></haplotype><haplotype><string>AATGACCCTTGA</string></haplotype><haplotype><string>AATGACCCTTGA</string></haplotype></genotype><genotype><name><string>BA213c14t7_Con-S50_Conquest2_50-L029615-099-002-B07-A.ab1</string></name><haplotype><string>GGTTGCCCCTGT</string></haplotype><haplotype><string>GGTTGCCCCCTA</string></haplotype><haplotype><string>AGTTGCCCCTGT</string></haplotype><haplotype><string>AGTTGCACTCGT</string></haplotype></genotype><genotype><name><string>BA213c14t7_Con-S73_Conquest2_73-L029615-099-002-A10-A.ab1</string></name><haplotype><string>GGTTGCCCCTGA</string></haplotype><haplotype><string>GGATGCCTCTGA</string></haplotype><haplotype><string>GGATGCCTCTGA</string></haplotype><haplotype><string>AGTTGCCCCTGT</string></haplotype></genotype><genotype><name><string>BA213c14t7_Con-S83_Conquest2_83-L029615-099-002-C11-A.ab1</string></name><haplotype><string>GGTTGTACTCTA</string></haplotype><haplotype><string>GGTTGCACTCTA</string></haplotype><haplotype><string>AGTTGCCCCTGT</string></haplotype><haplotype><string>AGTTGCCCCTGT</string></haplotype></genotype><genotype><name><string>BA213c14t7_Con-S89_Conquest2_89-L029615-099-002-A12-A.ab1</string></name><haplotype><string>GGTTGTACTCTA</string></haplotype><haplotype><string>GGTTGCCCCCTA</string></haplotype><haplotype><string>GGATGCCTCTGA</string></haplotype><haplotype><string>GGATGCACTCTA</string></haplotype></genotype><genotype><name><string>BA213c14t7_Con-S93_Conquest2_93-L029615-099-002-E12-A.ab1</string></name><haplotype><string>GGATGCCTCTGA</string></haplotype><haplotype><string>GGATGCCCCTGA</string></haplotype><haplotype><string>AATGACCCTTGA</string></haplotype><haplotype><string>AATGACCCTTGA</string></haplotype></genotype><genotype><name><string>BA213c14t7_Con-B1_conquest2_49-L034043-099-018-A07-A.ab1</string></name><haplotype><string>GGTTGCACTCTA</string></haplotype><haplotype><string>GGATGCCTCTGA</string></haplotype><haplotype><string>GGATGCCTCTGA</string></haplotype><haplotype><string>GGATGCCCCTGA</string></haplotype></genotype><genotype><name><string>BA213c14t7_Con-B4_conquest2_52-L034043-099-018-D07-A.ab1</string></name><haplotype><string>GGTTGCACTCTA</string></haplotype><haplotype><string>GGATGCCTCTGA</string></haplotype><haplotype><string>GGATGCCTCTGA</string></haplotype><haplotype><string>GGATGCCTCTGA</string></haplotype></genotype><genotype><name><string>BA213c14t7_Con-B26_conquest2_02-L034935-099-023-B01-A.ab1</string></name><haplotype><string>GGATGCCTCTGA</string></haplotype><haplotype><string>GGATGCCTCTGA</string></haplotype><haplotype><string>GGATGCCTCTGA</string></haplotype><haplotype><string>GGATGCACTCTA</string></haplotype></genotype><genotype><name><string>BA213c14t7_Con-B30_conquest2_06-L034935-099-023-F01-A.ab1</string></name><haplotype><string>GGTTGTACTCTA</string></haplotype><haplotype><string>GGTTGCACTCTA</string></haplotype><haplotype><string>GGTTGCACTCTA</string></haplotype><haplotype><string>GGTTGCACTCTA</string></haplotype></genotype><genotype><name><string>BA213c14t7_Con-B37_conquest2_29-L034043-099-018-E04-A.ab1</string></name><haplotype><string>GGTTGCCCCTGT</string></haplotype><haplotype><string>GGATGCCTCTGA</string></haplotype><haplotype><string>GGATGCCTCTGA</string></haplotype><haplotype><string>AGTTGCCCCTGT</string></haplotype></genotype><genotype><name><string>BA213c14t7_Con-B43_conquest2_28-L034043-099-018-D04-A.ab1</string></name><haplotype><string>GGTTGCCCCTGT</string></haplotype><haplotype><string>AGTTGCCCCTGT</string></haplotype><haplotype><string>AGTTGCCCCTGT</string></haplotype><haplotype><string>AGTTGCCCCTGT</string></haplotype></genotype><genotype><name><string>BA213c14t7_Con-B52_conquest2_64-L034043-099-018-H08-A.ab1</string></name><haplotype><string>GGATGCCTCTGA</string></haplotype><haplotype><string>GGATGCCTCTGA</string></haplotype><haplotype><string>GGATGCCCCTGA</string></haplotype><haplotype><string>AGTTGCCCCTGT</string></haplotype></genotype><genotype><name><string>BA213c14t7_Con-B62_conquest2_08-034161-achen-B62-A.ab1</string></name><haplotype><string>GGTTGCCCCTGA</string></haplotype><haplotype><string>GGTTGCACTCTA</string></haplotype><haplotype><string>GGATGCCTCTGA</string></haplotype><haplotype><string>GGATGCCTCTGA</string></haplotype></genotype><genotype><name><string>BA213c14t7_Con-B75_conquest2_43-L034935-099-023-C06-A.ab1</string></name><haplotype><string>GGTTGCCCCTGA</string></haplotype><haplotype><string>GGTTGCCCCTGA</string></haplotype><haplotype><string>GGATGCCTCTGA</string></haplotype><haplotype><string>GGATGCCTCTGA</string></haplotype></genotype><genotype><name><string>BA213c14t7_Con-B80_conquest2_48-L034935-099-023-H06-A.ab1</string></name><haplotype><string>GGTTGCCCCTGT</string></haplotype><haplotype><string>GGTTGCACTCTA</string></haplotype><haplotype><string>GGTTGCACTCTA</string></haplotype><haplotype><string>AGTTGCCCCTGT</string></haplotype></genotype><genotype><name><string>BA213c14t7_Con-B86_conquest2_54-L034935-099-023-F07-A.ab1</string></name><haplotype><string>GGATGCCTCTGA</string></haplotype><haplotype><string>GGATGCCTCTGA</string></haplotype><haplotype><string>GGATGCCTCTGA</string></haplotype><haplotype><string>GGATGCACTCTA</string></haplotype></genotype><genotype><name><string>BA213c14t7_Con-B108_conquest2_29-L034935-099-023-E04-A.ab1</string></name><haplotype><string>GGTTGCCCCCGA</string></haplotype><haplotype><string>AGTTGCCCCTGT</string></haplotype><haplotype><string>AGTTGCCCCTGT</string></haplotype><haplotype><string>AGTTGCCCCTGT</string></haplotype></genotype></genotypes></haplotyping><haplotyping><score>211710</score><haplotypes><haplotype><string>AATGACCCTTGA</string><necessarity>false</necessarity></haplotype><haplotype><string>AGTTGCACTCGT</string><necessarity>false</necessarity></haplotype><haplotype><string>AGTTGCCCCCGT</string><necessarity>false</necessarity></haplotype><haplotype><string>AGTTGCCCCTGT</string><necessarity>false</necessarity></haplotype><haplotype><string>GGATGCACTCTA</string><necessarity>false</necessarity></haplotype><haplotype><string>GGATGCCCCTGA</string><necessarity>false</necessarity></haplotype><haplotype><string>GGATGCCTCTGA</string><necessarity>false</necessarity></haplotype><haplotype><string>GGATGTCTCCTA</string><necessarity>false</necessarity></haplotype><haplotype><string>GGTTGCACTCTA</string><necessarity>false</necessarity></haplotype><haplotype><string>GGTTGCCCCTGA</string><necessarity>false</necessarity></haplotype><haplotype><string>GGTTGCCCCTGT</string><necessarity>false</necessarity></haplotype><haplotype><string>GGTTGTACTCTA</string><necessarity>false</necessarity></haplotype></haplotypes><genotypes><genotype><name><string>BA213c14t7_Con-S9_Conquest2_09-L029615-099-002-A02-A.ab1</string></name><haplotype><string>GGTTGCCCCTGA</string></haplotype><haplotype><string>AGTTGCCCCTGT</string></haplotype><haplotype><string>AGTTGCCCCCGT</string></haplotype><haplotype><string>AGTTGCACTCGT</string></haplotype></genotype><genotype><name><string>BA213c14t7_Con-S25_Conquest2_25-L029615-099-002-A04-A.ab1</string></name><haplotype><string>AATGACCCTTGA</string></haplotype><haplotype><string>AATGACCCTTGA</string></haplotype><haplotype><string>AATGACCCTTGA</string></haplotype><haplotype><string>AATGACCCTTGA</string></haplotype></genotype><genotype><name><string>BA213c14t7_Con-S50_Conquest2_50-L029615-099-002-B07-A.ab1</string></name><haplotype><string>GGTTGCCCCTGT</string></haplotype><haplotype><string>GGTTGCACTCTA</string></haplotype><haplotype><string>AGTTGCCCCTGT</string></haplotype><haplotype><string>AGTTGCCCCCGT</string></haplotype></genotype><genotype><name><string>BA213c14t7_Con-S73_Conquest2_73-L029615-099-002-A10-A.ab1</string></name><haplotype><string>GGTTGCCCCTGA</string></haplotype><haplotype><string>GGATGCCTCTGA</string></haplotype><haplotype><string>GGATGCCTCTGA</string></haplotype><haplotype><string>AGTTGCCCCTGT</string></haplotype></genotype><genotype><name><string>BA213c14t7_Con-S83_Conquest2_83-L029615-099-002-C11-A.ab1</string></name><haplotype><string>GGTTGTACTCTA</string></haplotype><haplotype><string>GGTTGCACTCTA</string></haplotype><haplotype><string>AGTTGCCCCTGT</string></haplotype><haplotype><string>AGTTGCCCCTGT</string></haplotype></genotype><genotype><name><string>BA213c14t7_Con-S89_Conquest2_89-L029615-099-002-A12-A.ab1</string></name><haplotype><string>GGTTGCACTCTA</string></haplotype><haplotype><string>GGTTGCACTCTA</string></haplotype><haplotype><string>GGATGTCTCCTA</string></haplotype><haplotype><string>GGATGCCCCTGA</string></haplotype></genotype><genotype><name><string>BA213c14t7_Con-S93_Conquest2_93-L029615-099-002-E12-A.ab1</string></name><haplotype><string>GGATGCCTCTGA</string></haplotype><haplotype><string>GGATGCCCCTGA</string></haplotype><haplotype><string>AATGACCCTTGA</string></haplotype><haplotype><string>AATGACCCTTGA</string></haplotype></genotype><genotype><name><string>BA213c14t7_Con-B1_conquest2_49-L034043-099-018-A07-A.ab1</string></name><haplotype><string>GGTTGCCCCTGA</string></haplotype><haplotype><string>GGATGCCTCTGA</string></haplotype><haplotype><string>GGATGCCTCTGA</string></haplotype><haplotype><string>GGATGCACTCTA</string></haplotype></genotype><genotype><name><string>BA213c14t7_Con-B4_conquest2_52-L034043-099-018-D07-A.ab1</string></name><haplotype><string>GGTTGCACTCTA</string></haplotype><haplotype><string>GGATGCCTCTGA</string></haplotype><haplotype><string>GGATGCCTCTGA</string></haplotype><haplotype><string>GGATGCCTCTGA</string></haplotype></genotype><genotype><name><string>BA213c14t7_Con-B26_conquest2_02-L034935-099-023-B01-A.ab1</string></name><haplotype><string>GGATGCCTCTGA</string></haplotype><haplotype><string>GGATGCCTCTGA</string></haplotype><haplotype><string>GGATGCCTCTGA</string></haplotype><haplotype><string>GGATGCACTCTA</string></haplotype></genotype><genotype><name><string>BA213c14t7_Con-B30_conquest2_06-L034935-099-023-F01-A.ab1</string></name><haplotype><string>GGTTGTACTCTA</string></haplotype><haplotype><string>GGTTGCACTCTA</string></haplotype><haplotype><string>GGTTGCACTCTA</string></haplotype><haplotype><string>GGTTGCACTCTA</string></haplotype></genotype><genotype><name><string>BA213c14t7_Con-B37_conquest2_29-L034043-099-018-E04-A.ab1</string></name><haplotype><string>GGTTGCCCCTGT</string></haplotype><haplotype><string>GGATGCCTCTGA</string></haplotype><haplotype><string>GGATGCCTCTGA</string></haplotype><haplotype><string>AGTTGCCCCTGT</string></haplotype></genotype><genotype><name><string>BA213c14t7_Con-B43_conquest2_28-L034043-099-018-D04-A.ab1</string></name><haplotype><string>GGTTGCCCCTGT</string></haplotype><haplotype><string>AGTTGCCCCTGT</string></haplotype><haplotype><string>AGTTGCCCCTGT</string></haplotype><haplotype><string>AGTTGCCCCTGT</string></haplotype></genotype><genotype><name><string>BA213c14t7_Con-B52_conquest2_64-L034043-099-018-H08-A.ab1</string></name><haplotype><string>GGATGCCTCTGA</string></haplotype><haplotype><string>GGATGCCTCTGA</string></haplotype><haplotype><string>GGATGCCCCTGA</string></haplotype><haplotype><string>AGTTGCCCCTGT</string></haplotype></genotype><genotype><name><string>BA213c14t7_Con-B62_conquest2_08-034161-achen-B62-A.ab1</string></name><haplotype><string>GGTTGCCCCTGA</string></haplotype><haplotype><string>GGTTGCACTCTA</string></haplotype><haplotype><string>GGATGCCTCTGA</string></haplotype><haplotype><string>GGATGCCTCTGA</string></haplotype></genotype><genotype><name><string>BA213c14t7_Con-B75_conquest2_43-L034935-099-023-C06-A.ab1</string></name><haplotype><string>GGTTGCCCCTGA</string></haplotype><haplotype><string>GGTTGCCCCTGA</string></haplotype><haplotype><string>GGATGCCTCTGA</string></haplotype><haplotype><string>GGATGCCTCTGA</string></haplotype></genotype><genotype><name><string>BA213c14t7_Con-B80_conquest2_48-L034935-099-023-H06-A.ab1</string></name><haplotype><string>GGTTGCCCCTGT</string></haplotype><haplotype><string>GGTTGCACTCTA</string></haplotype><haplotype><string>GGTTGCACTCTA</string></haplotype><haplotype><string>AGTTGCCCCTGT</string></haplotype></genotype><genotype><name><string>BA213c14t7_Con-B86_conquest2_54-L034935-099-023-F07-A.ab1</string></name><haplotype><string>GGATGCCTCTGA</string></haplotype><haplotype><string>GGATGCCTCTGA</string></haplotype><haplotype><string>GGATGCCTCTGA</string></haplotype><haplotype><string>GGATGCACTCTA</string></haplotype></genotype><genotype><name><string>BA213c14t7_Con-B108_conquest2_29-L034935-099-023-E04-A.ab1</string></name><haplotype><string>GGTTGCCCCTGA</string></haplotype><haplotype><string>AGTTGCCCCTGT</string></haplotype><haplotype><string>AGTTGCCCCTGT</string></haplotype><haplotype><string>AGTTGCCCCCGT</string></haplotype></genotype></genotypes></haplotyping><haplotyping><score>211319</score><haplotypes><haplotype><string>AATGACCCTTGA</string><necessarity>false</necessarity></haplotype><haplotype><string>AGTTGCCCCCGT</string><necessarity>false</necessarity></haplotype><haplotype><string>AGTTGCCCCTGT</string><necessarity>false</necessarity></haplotype><haplotype><string>GGATGCACTCTA</string><necessarity>false</necessarity></haplotype><haplotype><string>GGATGCCCCTGA</string><necessarity>false</necessarity></haplotype><haplotype><string>GGATGCCTCTGA</string><necessarity>false</necessarity></haplotype><haplotype><string>GGTTGCACTCGA</string><necessarity>false</necessarity></haplotype><haplotype><string>GGTTGCACTCTA</string><necessarity>false</necessarity></haplotype><haplotype><string>GGTTGCCCCTGA</string><necessarity>false</necessarity></haplotype><haplotype><string>GGTTGCCCCTGT</string><necessarity>false</necessarity></haplotype><haplotype><string>GGTTGTACTCTA</string><necessarity>false</necessarity></haplotype><haplotype><string>GGTTGTCTCCTA</string><necessarity>false</necessarity></haplotype></haplotypes><genotypes><genotype><name><string>BA213c14t7_Con-S9_Conquest2_09-L029615-099-002-A02-A.ab1</string></name><haplotype><string>GGTTGCACTCGA</string></haplotype><haplotype><string>AGTTGCCCCTGT</string></haplotype><haplotype><string>AGTTGCCCCTGT</string></haplotype><haplotype><string>AGTTGCCCCCGT</string></haplotype></genotype><genotype><name><string>BA213c14t7_Con-S25_Conquest2_25-L029615-099-002-A04-A.ab1</string></name><haplotype><string>AATGACCCTTGA</string></haplotype><haplotype><string>AATGACCCTTGA</string></haplotype><haplotype><string>AATGACCCTTGA</string></haplotype><haplotype><string>AATGACCCTTGA</string></haplotype></genotype><genotype><name><string>BA213c14t7_Con-S50_Conquest2_50-L029615-099-002-B07-A.ab1</string></name><haplotype><string>GGTTGCCCCTGT</string></haplotype><haplotype><string>GGTTGCACTCTA</string></haplotype><haplotype><string>AGTTGCCCCTGT</string></haplotype><haplotype><string>AGTTGCCCCCGT</string></haplotype></genotype><genotype><name><string>BA213c14t7_Con-S73_Conquest2_73-L029615-099-002-A10-A.ab1</string></name><haplotype><string>GGTTGCCCCTGA</string></haplotype><haplotype><string>GGATGCCTCTGA</string></haplotype><haplotype><string>GGATGCCTCTGA</string></haplotype><haplotype><string>AGTTGCCCCTGT</string></haplotype></genotype><genotype><name><string>BA213c14t7_Con-S83_Conquest2_83-L029615-099-002-C11-A.ab1</string></name><haplotype><string>GGTTGTACTCTA</string></haplotype><haplotype><string>GGTTGCACTCTA</string></haplotype><haplotype><string>AGTTGCCCCTGT</string></haplotype><haplotype><string>AGTTGCCCCTGT</string></haplotype></genotype><genotype><name><string>BA213c14t7_Con-S89_Conquest2_89-L029615-099-002-A12-A.ab1</string></name><haplotype><string>GGTTGTCTCCTA</string></haplotype><haplotype><string>GGTTGCCCCTGA</string></haplotype><haplotype><string>GGATGCACTCTA</string></haplotype><haplotype><string>GGATGCACTCTA</string></haplotype></genotype><genotype><name><string>BA213c14t7_Con-S93_Conquest2_93-L029615-099-002-E12-A.ab1</string></name><haplotype><string>GGATGCCTCTGA</string></haplotype><haplotype><string>GGATGCCCCTGA</string></haplotype><haplotype><string>AATGACCCTTGA</string></haplotype><haplotype><string>AATGACCCTTGA</string></haplotype></genotype><genotype><name><string>BA213c14t7_Con-B1_conquest2_49-L034043-099-018-A07-A.ab1</string></name><haplotype><string>GGTTGCACTCTA</string></haplotype><haplotype><string>GGATGCCTCTGA</string></haplotype><haplotype><string>GGATGCCTCTGA</string></haplotype><haplotype><string>GGATGCCCCTGA</string></haplotype></genotype><genotype><name><string>BA213c14t7_Con-B4_conquest2_52-L034043-099-018-D07-A.ab1</string></name><haplotype><string>GGTTGCACTCTA</string></haplotype><haplotype><string>GGATGCCTCTGA</string></haplotype><haplotype><string>GGATGCCTCTGA</string></haplotype><haplotype><string>GGATGCCTCTGA</string></haplotype></genotype><genotype><name><string>BA213c14t7_Con-B26_conquest2_02-L034935-099-023-B01-A.ab1</string></name><haplotype><string>GGATGCCTCTGA</string></haplotype><haplotype><string>GGATGCCTCTGA</string></haplotype><haplotype><string>GGATGCCTCTGA</string></haplotype><haplotype><string>GGATGCACTCTA</string></haplotype></genotype><genotype><name><string>BA213c14t7_Con-B30_conquest2_06-L034935-099-023-F01-A.ab1</string></name><haplotype><string>GGTTGTACTCTA</string></haplotype><haplotype><string>GGTTGCACTCTA</string></haplotype><haplotype><string>GGTTGCACTCTA</string></haplotype><haplotype><string>GGTTGCACTCTA</string></haplotype></genotype><genotype><name><string>BA213c14t7_Con-B37_conquest2_29-L034043-099-018-E04-A.ab1</string></name><haplotype><string>GGTTGCCCCTGT</string></haplotype><haplotype><string>GGATGCCTCTGA</string></haplotype><haplotype><string>GGATGCCTCTGA</string></haplotype><haplotype><string>AGTTGCCCCTGT</string></haplotype></genotype><genotype><name><string>BA213c14t7_Con-B43_conquest2_28-L034043-099-018-D04-A.ab1</string></name><haplotype><string>GGTTGCCCCTGT</string></haplotype><haplotype><string>AGTTGCCCCTGT</string></haplotype><haplotype><string>AGTTGCCCCTGT</string></haplotype><haplotype><string>AGTTGCCCCTGT</string></haplotype></genotype><genotype><name><string>BA213c14t7_Con-B52_conquest2_64-L034043-099-018-H08-A.ab1</string></name><haplotype><string>GGATGCCTCTGA</string></haplotype><haplotype><string>GGATGCCTCTGA</string></haplotype><haplotype><string>GGATGCCCCTGA</string></haplotype><haplotype><string>AGTTGCCCCTGT</string></haplotype></genotype><genotype><name><string>BA213c14t7_Con-B62_conquest2_08-034161-achen-B62-A.ab1</string></name><haplotype><string>GGTTGCCCCTGA</string></haplotype><haplotype><string>GGTTGCACTCTA</string></haplotype><haplotype><string>GGATGCCTCTGA</string></haplotype><haplotype><string>GGATGCCTCTGA</string></haplotype></genotype><genotype><name><string>BA213c14t7_Con-B75_conquest2_43-L034935-099-023-C06-A.ab1</string></name><haplotype><string>GGTTGCCCCTGA</string></haplotype><haplotype><string>GGTTGCCCCTGA</string></haplotype><haplotype><string>GGATGCCTCTGA</string></haplotype><haplotype><string>GGATGCCTCTGA</string></haplotype></genotype><genotype><name><string>BA213c14t7_Con-B80_conquest2_48-L034935-099-023-H06-A.ab1</string></name><haplotype><string>GGTTGCCCCTGT</string></haplotype><haplotype><string>GGTTGCACTCTA</string></haplotype><haplotype><string>GGTTGCACTCTA</string></haplotype><haplotype><string>AGTTGCCCCTGT</string></haplotype></genotype><genotype><name><string>BA213c14t7_Con-B86_conquest2_54-L034935-099-023-F07-A.ab1</string></name><haplotype><string>GGATGCCTCTGA</string></haplotype><haplotype><string>GGATGCCTCTGA</string></haplotype><haplotype><string>GGATGCCTCTGA</string></haplotype><haplotype><string>GGATGCACTCTA</string></haplotype></genotype><genotype><name><string>BA213c14t7_Con-B108_conquest2_29-L034935-099-023-E04-A.ab1</string></name><haplotype><string>GGTTGCCCCTGA</string></haplotype><haplotype><string>AGTTGCCCCTGT</string></haplotype><haplotype><string>AGTTGCCCCTGT</string></haplotype><haplotype><string>AGTTGCCCCCGT</string></haplotype></genotype></genotypes></haplotyping><haplotyping><score>211166</score><haplotypes><haplotype><string>AATGACCCTTGA</string><necessarity>false</necessarity></haplotype><haplotype><string>AGTTGCCCCCGT</string><necessarity>false</necessarity></haplotype><haplotype><string>AGTTGCCCCTGT</string><necessarity>false</necessarity></haplotype><haplotype><string>GGATGCACTCTA</string><necessarity>false</necessarity></haplotype><haplotype><string>GGATGCCCCTGA</string><necessarity>false</necessarity></haplotype><haplotype><string>GGATGCCTCCTA</string><necessarity>false</necessarity></haplotype><haplotype><string>GGATGCCTCTGA</string><necessarity>false</necessarity></haplotype><haplotype><string>GGTTGCACTCGA</string><necessarity>false</necessarity></haplotype><haplotype><string>GGTTGCACTCTA</string><necessarity>false</necessarity></haplotype><haplotype><string>GGTTGCCCCTGA</string><necessarity>false</necessarity></haplotype><haplotype><string>GGTTGCCCCTGT</string><necessarity>false</necessarity></haplotype><haplotype><string>GGTTGTACTCTA</string><necessarity>false</necessarity></haplotype></haplotypes><genotypes><genotype><name><string>BA213c14t7_Con-S9_Conquest2_09-L029615-099-002-A02-A.ab1</string></name><haplotype><string>GGTTGCACTCGA</string></haplotype><haplotype><string>AGTTGCCCCTGT</string></haplotype><haplotype><string>AGTTGCCCCTGT</string></haplotype><haplotype><string>AGTTGCCCCCGT</string></haplotype></genotype><genotype><name><string>BA213c14t7_Con-S25_Conquest2_25-L029615-099-002-A04-A.ab1</string></name><haplotype><string>AATGACCCTTGA</string></haplotype><haplotype><string>AATGACCCTTGA</string></haplotype><haplotype><string>AATGACCCTTGA</string></haplotype><haplotype><string>AATGACCCTTGA</string></haplotype></genotype><genotype><name><string>BA213c14t7_Con-S50_Conquest2_50-L029615-099-002-B07-A.ab1</string></name><haplotype><string>GGTTGCCCCTGT</string></haplotype><haplotype><string>GGTTGCACTCTA</string></haplotype><haplotype><string>AGTTGCCCCTGT</string></haplotype><haplotype><string>AGTTGCCCCCGT</string></haplotype></genotype><genotype><name><string>BA213c14t7_Con-S73_Conquest2_73-L029615-099-002-A10-A.ab1</string></name><haplotype><string>GGTTGCCCCTGA</string></haplotype><haplotype><string>GGATGCCTCTGA</string></haplotype><haplotype><string>GGATGCCTCTGA</string></haplotype><haplotype><string>AGTTGCCCCTGT</string></haplotype></genotype><genotype><name><string>BA213c14t7_Con-S83_Conquest2_83-L029615-099-002-C11-A.ab1</string></name><haplotype><string>GGTTGTACTCTA</string></haplotype><haplotype><string>GGTTGCACTCTA</string></haplotype><haplotype><string>AGTTGCCCCTGT</string></haplotype><haplotype><string>AGTTGCCCCTGT</string></haplotype></genotype><genotype><name><string>BA213c14t7_Con-S89_Conquest2_89-L029615-099-002-A12-A.ab1</string></name><haplotype><string>GGTTGTACTCTA</string></haplotype><haplotype><string>GGTTGCACTCTA</string></haplotype><haplotype><string>GGATGCCTCCTA</string></haplotype><haplotype><string>GGATGCCCCTGA</string></haplotype></genotype><genotype><name><string>BA213c14t7_Con-S93_Conquest2_93-L029615-099-002-E12-A.ab1</string></name><haplotype><string>GGATGCCTCTGA</string></haplotype><haplotype><string>GGATGCCCCTGA</string></haplotype><haplotype><string>AATGACCCTTGA</string></haplotype><haplotype><string>AATGACCCTTGA</string></haplotype></genotype><genotype><name><string>BA213c14t7_Con-B1_conquest2_49-L034043-099-018-A07-A.ab1</string></name><haplotype><string>GGTTGCCCCTGA</string></haplotype><haplotype><string>GGATGCCTCTGA</string></haplotype><haplotype><string>GGATGCCTCTGA</string></haplotype><haplotype><string>GGATGCACTCTA</string></haplotype></genotype><genotype><name><string>BA213c14t7_Con-B4_conquest2_52-L034043-099-018-D07-A.ab1</string></name><haplotype><string>GGTTGCACTCTA</string></haplotype><haplotype><string>GGATGCCTCTGA</string></haplotype><haplotype><string>GGATGCCTCTGA</string></haplotype><haplotype><string>GGATGCCTCTGA</string></haplotype></genotype><genotype><name><string>BA213c14t7_Con-B26_conquest2_02-L034935-099-023-B01-A.ab1</string></name><haplotype><string>GGATGCCTCTGA</string></haplotype><haplotype><string>GGATGCCTCTGA</string></haplotype><haplotype><string>GGATGCCTCTGA</string></haplotype><haplotype><string>GGATGCACTCTA</string></haplotype></genotype><genotype><name><string>BA213c14t7_Con-B30_conquest2_06-L034935-099-023-F01-A.ab1</string></name><haplotype><string>GGTTGTACTCTA</string></haplotype><haplotype><string>GGTTGCACTCTA</string></haplotype><haplotype><string>GGTTGCACTCTA</string></haplotype><haplotype><string>GGTTGCACTCTA</string></haplotype></genotype><genotype><name><string>BA213c14t7_Con-B37_conquest2_29-L034043-099-018-E04-A.ab1</string></name><haplotype><string>GGTTGCCCCTGT</string></haplotype><haplotype><string>GGATGCCTCTGA</string></haplotype><haplotype><string>GGATGCCTCTGA</string></haplotype><haplotype><string>AGTTGCCCCTGT</string></haplotype></genotype><genotype><name><string>BA213c14t7_Con-B43_conquest2_28-L034043-099-018-D04-A.ab1</string></name><haplotype><string>GGTTGCCCCTGT</string></haplotype><haplotype><string>AGTTGCCCCTGT</string></haplotype><haplotype><string>AGTTGCCCCTGT</string></haplotype><haplotype><string>AGTTGCCCCTGT</string></haplotype></genotype><genotype><name><string>BA213c14t7_Con-B52_conquest2_64-L034043-099-018-H08-A.ab1</string></name><haplotype><string>GGATGCCTCTGA</string></haplotype><haplotype><string>GGATGCCTCTGA</string></haplotype><haplotype><string>GGATGCCCCTGA</string></haplotype><haplotype><string>AGTTGCCCCTGT</string></haplotype></genotype><genotype><name><string>BA213c14t7_Con-B62_conquest2_08-034161-achen-B62-A.ab1</string></name><haplotype><string>GGTTGCCCCTGA</string></haplotype><haplotype><string>GGTTGCACTCTA</string></haplotype><haplotype><string>GGATGCCTCTGA</string></haplotype><haplotype><string>GGATGCCTCTGA</string></haplotype></genotype><genotype><name><string>BA213c14t7_Con-B75_conquest2_43-L034935-099-023-C06-A.ab1</string></name><haplotype><string>GGTTGCCCCTGA</string></haplotype><haplotype><string>GGTTGCCCCTGA</string></haplotype><haplotype><string>GGATGCCTCTGA</string></haplotype><haplotype><string>GGATGCCTCTGA</string></haplotype></genotype><genotype><name><string>BA213c14t7_Con-B80_conquest2_48-L034935-099-023-H06-A.ab1</string></name><haplotype><string>GGTTGCCCCTGT</string></haplotype><haplotype><string>GGTTGCACTCTA</string></haplotype><haplotype><string>GGTTGCACTCTA</string></haplotype><haplotype><string>AGTTGCCCCTGT</string></haplotype></genotype><genotype><name><string>BA213c14t7_Con-B86_conquest2_54-L034935-099-023-F07-A.ab1</string></name><haplotype><string>GGATGCCTCTGA</string></haplotype><haplotype><string>GGATGCCTCTGA</string></haplotype><haplotype><string>GGATGCCTCTGA</string></haplotype><haplotype><string>GGATGCACTCTA</string></haplotype></genotype><genotype><name><string>BA213c14t7_Con-B108_conquest2_29-L034935-099-023-E04-A.ab1</string></name><haplotype><string>GGTTGCCCCTGA</string></haplotype><haplotype><string>AGTTGCCCCTGT</string></haplotype><haplotype><string>AGTTGCCCCTGT</string></haplotype><haplotype><string>AGTTGCCCCCGT</string></haplotype></genotype></genotypes></haplotyping><haplotyping><score>210874</score><haplotypes><haplotype><string>AATGACCCTTGA</string><necessarity>false</necessarity></haplotype><haplotype><string>AGTTGCACTTGA</string><necessarity>false</necessarity></haplotype><haplotype><string>AGTTGCCCCCGT</string><necessarity>false</necessarity></haplotype><haplotype><string>AGTTGCCCCTGT</string><necessarity>false</necessarity></haplotype><haplotype><string>GGATGCACTCTA</string><necessarity>false</necessarity></haplotype><haplotype><string>GGATGCCCCTGA</string><necessarity>false</necessarity></haplotype><haplotype><string>GGATGCCTCTGA</string><necessarity>false</necessarity></haplotype><haplotype><string>GGTTGCACTCTA</string><necessarity>false</necessarity></haplotype><haplotype><string>GGTTGCCCCCTA</string><necessarity>false</necessarity></haplotype><haplotype><string>GGTTGCCCCTGA</string><necessarity>false</necessarity></haplotype><haplotype><string>GGTTGCCCCTGT</string><necessarity>false</necessarity></haplotype><haplotype><string>GGTTGTACTCTA</string><necessarity>false</necessarity></haplotype></haplotypes><genotypes><genotype><name><string>BA213c14t7_Con-S9_Conquest2_09-L029615-099-002-A02-A.ab1</string></name><haplotype><string>GGTTGCCCCTGT</string></haplotype><haplotype><string>AGTTGCCCCCGT</string></haplotype><haplotype><string>AGTTGCCCCCGT</string></haplotype><haplotype><string>AGTTGCACTTGA</string></haplotype></genotype><genotype><name><string>BA213c14t7_Con-S25_Conquest2_25-L029615-099-002-A04-A.ab1</string></name><haplotype><string>AATGACCCTTGA</string></haplotype><haplotype><string>AATGACCCTTGA</string></haplotype><haplotype><string>AATGACCCTTGA</string></haplotype><haplotype><string>AATGACCCTTGA</string></haplotype></genotype><genotype><name><string>BA213c14t7_Con-S50_Conquest2_50-L029615-099-002-B07-A.ab1</string></name><haplotype><string>GGTTGCCCCTGT</string></haplotype><haplotype><string>GGTTGCACTCTA</string></haplotype><haplotype><string>AGTTGCCCCTGT</string></haplotype><haplotype><string>AGTTGCCCCCGT</string></haplotype></genotype><genotype><name><string>BA213c14t7_Con-S73_Conquest2_73-L029615-099-002-A10-A.ab1</string></name><haplotype><string>GGTTGCCCCTGA</string></haplotype><haplotype><string>GGATGCCTCTGA</string></haplotype><haplotype><string>GGATGCCTCTGA</string></haplotype><haplotype><string>AGTTGCCCCTGT</string></haplotype></genotype><genotype><name><string>BA213c14t7_Con-S83_Conquest2_83-L029615-099-002-C11-A.ab1</string></name><haplotype><string>GGTTGTACTCTA</string></haplotype><haplotype><string>GGTTGCACTCTA</string></haplotype><haplotype><string>AGTTGCCCCTGT</string></haplotype><haplotype><string>AGTTGCCCCTGT</string></haplotype></genotype><genotype><name><string>BA213c14t7_Con-S89_Conquest2_89-L029615-099-002-A12-A.ab1</string></name><haplotype><string>GGTTGTACTCTA</string></haplotype><haplotype><string>GGTTGCCCCCTA</string></haplotype><haplotype><string>GGATGCCTCTGA</string></haplotype><haplotype><string>GGATGCACTCTA</string></haplotype></genotype><genotype><name><string>BA213c14t7_Con-S93_Conquest2_93-L029615-099-002-E12-A.ab1</string></name><haplotype><string>GGATGCCTCTGA</string></haplotype><haplotype><string>GGATGCCCCTGA</string></haplotype><haplotype><string>AATGACCCTTGA</string></haplotype><haplotype><string>AATGACCCTTGA</string></haplotype></genotype><genotype><name><string>BA213c14t7_Con-B1_conquest2_49-L034043-099-018-A07-A.ab1</string></name><haplotype><string>GGTTGCACTCTA</string></haplotype><haplotype><string>GGATGCCTCTGA</string></haplotype><haplotype><string>GGATGCCTCTGA</string></haplotype><haplotype><string>GGATGCCCCTGA</string></haplotype></genotype><genotype><name><string>BA213c14t7_Con-B4_conquest2_52-L034043-099-018-D07-A.ab1</string></name><haplotype><string>GGTTGCACTCTA</string></haplotype><haplotype><string>GGATGCCTCTGA</string></haplotype><haplotype><string>GGATGCCTCTGA</string></haplotype><haplotype><string>GGATGCCTCTGA</string></haplotype></genotype><genotype><name><string>BA213c14t7_Con-B26_conquest2_02-L034935-099-023-B01-A.ab1</string></name><haplotype><string>GGATGCCTCTGA</string></haplotype><haplotype><string>GGATGCCTCTGA</string></haplotype><haplotype><string>GGATGCCTCTGA</string></haplotype><haplotype><string>GGATGCACTCTA</string></haplotype></genotype><genotype><name><string>BA213c14t7_Con-B30_conquest2_06-L034935-099-023-F01-A.ab1</string></name><haplotype><string>GGTTGTACTCTA</string></haplotype><haplotype><string>GGTTGCACTCTA</string></haplotype><haplotype><string>GGTTGCACTCTA</string></haplotype><haplotype><string>GGTTGCACTCTA</string></haplotype></genotype><genotype><name><string>BA213c14t7_Con-B37_conquest2_29-L034043-099-018-E04-A.ab1</string></name><haplotype><string>GGTTGCCCCTGT</string></haplotype><haplotype><string>GGATGCCTCTGA</string></haplotype><haplotype><string>GGATGCCTCTGA</string></haplotype><haplotype><string>AGTTGCCCCTGT</string></haplotype></genotype><genotype><name><string>BA213c14t7_Con-B43_conquest2_28-L034043-099-018-D04-A.ab1</string></name><haplotype><string>GGTTGCCCCTGT</string></haplotype><haplotype><string>AGTTGCCCCTGT</string></haplotype><haplotype><string>AGTTGCCCCTGT</string></haplotype><haplotype><string>AGTTGCCCCTGT</string></haplotype></genotype><genotype><name><string>BA213c14t7_Con-B52_conquest2_64-L034043-099-018-H08-A.ab1</string></name><haplotype><string>GGATGCCTCTGA</string></haplotype><haplotype><string>GGATGCCTCTGA</string></haplotype><haplotype><string>GGATGCCCCTGA</string></haplotype><haplotype><string>AGTTGCCCCTGT</string></haplotype></genotype><genotype><name><string>BA213c14t7_Con-B62_conquest2_08-034161-achen-B62-A.ab1</string></name><haplotype><string>GGTTGCCCCTGA</string></haplotype><haplotype><string>GGTTGCACTCTA</string></haplotype><haplotype><string>GGATGCCTCTGA</string></haplotype><haplotype><string>GGATGCCTCTGA</string></haplotype></genotype><genotype><name><string>BA213c14t7_Con-B75_conquest2_43-L034935-099-023-C06-A.ab1</string></name><haplotype><string>GGTTGCCCCTGA</string></haplotype><haplotype><string>GGTTGCCCCTGA</string></haplotype><haplotype><string>GGATGCCTCTGA</string></haplotype><haplotype><string>GGATGCCTCTGA</string></haplotype></genotype><genotype><name><string>BA213c14t7_Con-B80_conquest2_48-L034935-099-023-H06-A.ab1</string></name><haplotype><string>GGTTGCCCCTGT</string></haplotype><haplotype><string>GGTTGCACTCTA</string></haplotype><haplotype><string>GGTTGCACTCTA</string></haplotype><haplotype><string>AGTTGCCCCTGT</string></haplotype></genotype><genotype><name><string>BA213c14t7_Con-B86_conquest2_54-L034935-099-023-F07-A.ab1</string></name><haplotype><string>GGATGCCTCTGA</string></haplotype><haplotype><string>GGATGCCTCTGA</string></haplotype><haplotype><string>GGATGCCTCTGA</string></haplotype><haplotype><string>GGATGCACTCTA</string></haplotype></genotype><genotype><name><string>BA213c14t7_Con-B108_conquest2_29-L034935-099-023-E04-A.ab1</string></name><haplotype><string>GGTTGCCCCTGA</string></haplotype><haplotype><string>AGTTGCCCCTGT</string></haplotype><haplotype><string>AGTTGCCCCTGT</string></haplotype><haplotype><string>AGTTGCCCCCGT</string></haplotype></genotype></genotypes></haplotyping><haplotyping><score>210705</score><haplotypes><haplotype><string>AATGACCCTTGA</string><necessarity>false</necessarity></haplotype><haplotype><string>AGTTGCCCCCGA</string><necessarity>false</necessarity></haplotype><haplotype><string>AGTTGCCCCTGT</string><necessarity>false</necessarity></haplotype><haplotype><string>GGATGCACTCTA</string><necessarity>false</necessarity></haplotype><haplotype><string>GGATGCCCCTGA</string><necessarity>false</necessarity></haplotype><haplotype><string>GGATGCCTCTGA</string><necessarity>false</necessarity></haplotype><haplotype><string>GGTTGCACTCGT</string><necessarity>false</necessarity></haplotype><haplotype><string>GGTTGCACTCTA</string><necessarity>false</necessarity></haplotype><haplotype><string>GGTTGCCCCCTA</string><necessarity>false</necessarity></haplotype><haplotype><string>GGTTGCCCCTGA</string><necessarity>false</necessarity></haplotype><haplotype><string>GGTTGCCCCTGT</string><necessarity>false</necessarity></haplotype><haplotype><string>GGTTGTACTCTA</string><necessarity>false</necessarity></haplotype></haplotypes><genotypes><genotype><name><string>BA213c14t7_Con-S9_Conquest2_09-L029615-099-002-A02-A.ab1</string></name><haplotype><string>GGTTGCACTCGT</string></haplotype><haplotype><string>AGTTGCCCCTGT</string></haplotype><haplotype><string>AGTTGCCCCTGT</string></haplotype><haplotype><string>AGTTGCCCCCGA</string></haplotype></genotype><genotype><name><string>BA213c14t7_Con-S25_Conquest2_25-L029615-099-002-A04-A.ab1</string></name><haplotype><string>AATGACCCTTGA</string></haplotype><haplotype><string>AATGACCCTTGA</string></haplotype><haplotype><string>AATGACCCTTGA</string></haplotype><haplotype><string>AATGACCCTTGA</string></haplotype></genotype><genotype><name><string>BA213c14t7_Con-S50_Conquest2_50-L029615-099-002-B07-A.ab1</string></name><haplotype><string>GGTTGCCCCCTA</string></haplotype><haplotype><string>GGTTGCACTCGT</string></haplotype><haplotype><string>AGTTGCCCCTGT</string></haplotype><haplotype><string>AGTTGCCCCTGT</string></haplotype></genotype><genotype><name><string>BA213c14t7_Con-S73_Conquest2_73-L029615-099-002-A10-A.ab1</string></name><haplotype><string>GGTTGCCCCTGA</string></haplotype><haplotype><string>GGATGCCTCTGA</string></haplotype><haplotype><string>GGATGCCTCTGA</string></haplotype><haplotype><string>AGTTGCCCCTGT</string></haplotype></genotype><genotype><name><string>BA213c14t7_Con-S83_Conquest2_83-L029615-099-002-C11-A.ab1</string></name><haplotype><string>GGTTGTACTCTA</string></haplotype><haplotype><string>GGTTGCACTCTA</string></haplotype><haplotype><string>AGTTGCCCCTGT</string></haplotype><haplotype><string>AGTTGCCCCTGT</string></haplotype></genotype><genotype><name><string>BA213c14t7_Con-S89_Conquest2_89-L029615-099-002-A12-A.ab1</string></name><haplotype><string>GGTTGTACTCTA</string></haplotype><haplotype><string>GGTTGCCCCCTA</string></haplotype><haplotype><string>GGATGCCTCTGA</string></haplotype><haplotype><string>GGATGCACTCTA</string></haplotype></genotype><genotype><name><string>BA213c14t7_Con-S93_Conquest2_93-L029615-099-002-E12-A.ab1</string></name><haplotype><string>GGATGCCTCTGA</string></haplotype><haplotype><string>GGATGCCCCTGA</string></haplotype><haplotype><string>AATGACCCTTGA</string></haplotype><haplotype><string>AATGACCCTTGA</string></haplotype></genotype><genotype><name><string>BA213c14t7_Con-B1_conquest2_49-L034043-099-018-A07-A.ab1</string></name><haplotype><string>GGTTGCCCCTGA</string></haplotype><haplotype><string>GGATGCCTCTGA</string></haplotype><haplotype><string>GGATGCCTCTGA</string></haplotype><haplotype><string>GGATGCACTCTA</string></haplotype></genotype><genotype><name><string>BA213c14t7_Con-B4_conquest2_52-L034043-099-018-D07-A.ab1</string></name><haplotype><string>GGTTGCACTCTA</string></haplotype><haplotype><string>GGATGCCTCTGA</string></haplotype><haplotype><string>GGATGCCTCTGA</string></haplotype><haplotype><string>GGATGCCTCTGA</string></haplotype></genotype><genotype><name><string>BA213c14t7_Con-B26_conquest2_02-L034935-099-023-B01-A.ab1</string></name><haplotype><string>GGATGCCTCTGA</string></haplotype><haplotype><string>GGATGCCTCTGA</string></haplotype><haplotype><string>GGATGCCTCTGA</string></haplotype><haplotype><string>GGATGCACTCTA</string></haplotype></genotype><genotype><name><string>BA213c14t7_Con-B30_conquest2_06-L034935-099-023-F01-A.ab1</string></name><haplotype><string>GGTTGTACTCTA</string></haplotype><haplotype><string>GGTTGCACTCTA</string></haplotype><haplotype><string>GGTTGCACTCTA</string></haplotype><haplotype><string>GGTTGCACTCTA</string></haplotype></genotype><genotype><name><string>BA213c14t7_Con-B37_conquest2_29-L034043-099-018-E04-A.ab1</string></name><haplotype><string>GGTTGCCCCTGT</string></haplotype><haplotype><string>GGATGCCTCTGA</string></haplotype><haplotype><string>GGATGCCTCTGA</string></haplotype><haplotype><string>AGTTGCCCCTGT</string></haplotype></genotype><genotype><name><string>BA213c14t7_Con-B43_conquest2_28-L034043-099-018-D04-A.ab1</string></name><haplotype><string>GGTTGCCCCTGT</string></haplotype><haplotype><string>AGTTGCCCCTGT</string></haplotype><haplotype><string>AGTTGCCCCTGT</string></haplotype><haplotype><string>AGTTGCCCCTGT</string></haplotype></genotype><genotype><name><string>BA213c14t7_Con-B52_conquest2_64-L034043-099-018-H08-A.ab1</string></name><haplotype><string>GGATGCCTCTGA</string></haplotype><haplotype><string>GGATGCCTCTGA</string></haplotype><haplotype><string>GGATGCCCCTGA</string></haplotype><haplotype><string>AGTTGCCCCTGT</string></haplotype></genotype><genotype><name><string>BA213c14t7_Con-B62_conquest2_08-034161-achen-B62-A.ab1</string></name><haplotype><string>GGTTGCCCCTGA</string></haplotype><haplotype><string>GGTTGCACTCTA</string></haplotype><haplotype><string>GGATGCCTCTGA</string></haplotype><haplotype><string>GGATGCCTCTGA</string></haplotype></genotype><genotype><name><string>BA213c14t7_Con-B75_conquest2_43-L034935-099-023-C06-A.ab1</string></name><haplotype><string>GGTTGCCCCTGA</string></haplotype><haplotype><string>GGTTGCCCCTGA</string></haplotype><haplotype><string>GGATGCCTCTGA</string></haplotype><haplotype><string>GGATGCCTCTGA</string></haplotype></genotype><genotype><name><string>BA213c14t7_Con-B80_conquest2_48-L034935-099-023-H06-A.ab1</string></name><haplotype><string>GGTTGCCCCTGT</string></haplotype><haplotype><string>GGTTGCACTCTA</string></haplotype><haplotype><string>GGTTGCACTCTA</string></haplotype><haplotype><string>AGTTGCCCCTGT</string></haplotype></genotype><genotype><name><string>BA213c14t7_Con-B86_conquest2_54-L034935-099-023-F07-A.ab1</string></name><haplotype><string>GGATGCCTCTGA</string></haplotype><haplotype><string>GGATGCCTCTGA</string></haplotype><haplotype><string>GGATGCCTCTGA</string></haplotype><haplotype><string>GGATGCACTCTA</string></haplotype></genotype><genotype><name><string>BA213c14t7_Con-B108_conquest2_29-L034935-099-023-E04-A.ab1</string></name><haplotype><string>GGTTGCCCCTGT</string></haplotype><haplotype><string>AGTTGCCCCTGT</string></haplotype><haplotype><string>AGTTGCCCCTGT</string></haplotype><haplotype><string>AGTTGCCCCCGA</string></haplotype></genotype></genotypes></haplotyping><haplotyping><score>210347</score><haplotypes><haplotype><string>AATGACCCTTGA</string><necessarity>false</necessarity></haplotype><haplotype><string>AGTTGCCCCCGT</string><necessarity>false</necessarity></haplotype><haplotype><string>AGTTGCCCCTGT</string><necessarity>false</necessarity></haplotype><haplotype><string>GGATGCACTCTA</string><necessarity>false</necessarity></haplotype><haplotype><string>GGATGCCCCTGA</string><necessarity>false</necessarity></haplotype><haplotype><string>GGATGCCTCTGA</string><necessarity>false</necessarity></haplotype><haplotype><string>GGTTGCACTCGA</string><necessarity>false</necessarity></haplotype><haplotype><string>GGTTGCACTCTA</string><necessarity>false</necessarity></haplotype><haplotype><string>GGTTGCCCCTGA</string><necessarity>false</necessarity></haplotype><haplotype><string>GGTTGCCCCTGT</string><necessarity>false</necessarity></haplotype><haplotype><string>GGTTGCCTCCTA</string><necessarity>false</necessarity></haplotype><haplotype><string>GGTTGTACTCTA</string><necessarity>false</necessarity></haplotype></haplotypes><genotypes><genotype><name><string>BA213c14t7_Con-S9_Conquest2_09-L029615-099-002-A02-A.ab1</string></name><haplotype><string>GGTTGCACTCGA</string></haplotype><haplotype><string>AGTTGCCCCTGT</string></haplotype><haplotype><string>AGTTGCCCCTGT</string></haplotype><haplotype><string>AGTTGCCCCCGT</string></haplotype></genotype><genotype><name><string>BA213c14t7_Con-S25_Conquest2_25-L029615-099-002-A04-A.ab1</string></name><haplotype><string>AATGACCCTTGA</string></haplotype><haplotype><string>AATGACCCTTGA</string></haplotype><haplotype><string>AATGACCCTTGA</string></haplotype><haplotype><string>AATGACCCTTGA</string></haplotype></genotype><genotype><name><string>BA213c14t7_Con-S50_Conquest2_50-L029615-099-002-B07-A.ab1</string></name><haplotype><string>GGTTGCCCCTGT</string></haplotype><haplotype><string>GGTTGCACTCTA</string></haplotype><haplotype><string>AGTTGCCCCTGT</string></haplotype><haplotype><string>AGTTGCCCCCGT</string></haplotype></genotype><genotype><name><string>BA213c14t7_Con-S73_Conquest2_73-L029615-099-002-A10-A.ab1</string></name><haplotype><string>GGTTGCCCCTGA</string></haplotype><haplotype><string>GGATGCCTCTGA</string></haplotype><haplotype><string>GGATGCCTCTGA</string></haplotype><haplotype><string>AGTTGCCCCTGT</string></haplotype></genotype><genotype><name><string>BA213c14t7_Con-S83_Conquest2_83-L029615-099-002-C11-A.ab1</string></name><haplotype><string>GGTTGTACTCTA</string></haplotype><haplotype><string>GGTTGCACTCTA</string></haplotype><haplotype><string>AGTTGCCCCTGT</string></haplotype><haplotype><string>AGTTGCCCCTGT</string></haplotype></genotype><genotype><name><string>BA213c14t7_Con-S89_Conquest2_89-L029615-099-002-A12-A.ab1</string></name><haplotype><string>GGTTGTACTCTA</string></haplotype><haplotype><string>GGTTGCCTCCTA</string></haplotype><haplotype><string>GGATGCCCCTGA</string></haplotype><haplotype><string>GGATGCACTCTA</string></haplotype></genotype><genotype><name><string>BA213c14t7_Con-S93_Conquest2_93-L029615-099-002-E12-A.ab1</string></name><haplotype><string>GGATGCCTCTGA</string></haplotype><haplotype><string>GGATGCCCCTGA</string></haplotype><haplotype><string>AATGACCCTTGA</string></haplotype><haplotype><string>AATGACCCTTGA</string></haplotype></genotype><genotype><name><string>BA213c14t7_Con-B1_conquest2_49-L034043-099-018-A07-A.ab1</string></name><haplotype><string>GGTTGCACTCTA</string></haplotype><haplotype><string>GGATGCCTCTGA</string></haplotype><haplotype><string>GGATGCCTCTGA</string></haplotype><haplotype><string>GGATGCCCCTGA</string></haplotype></genotype><genotype><name><string>BA213c14t7_Con-B4_conquest2_52-L034043-099-018-D07-A.ab1</string></name><haplotype><string>GGTTGCACTCTA</string></haplotype><haplotype><string>GGATGCCTCTGA</string></haplotype><haplotype><string>GGATGCCTCTGA</string></haplotype><haplotype><string>GGATGCCTCTGA</string></haplotype></genotype><genotype><name><string>BA213c14t7_Con-B26_conquest2_02-L034935-099-023-B01-A.ab1</string></name><haplotype><string>GGATGCCTCTGA</string></haplotype><haplotype><string>GGATGCCTCTGA</string></haplotype><haplotype><string>GGATGCCTCTGA</string></haplotype><haplotype><string>GGATGCACTCTA</string></haplotype></genotype><genotype><name><string>BA213c14t7_Con-B30_conquest2_06-L034935-099-023-F01-A.ab1</string></name><haplotype><string>GGTTGTACTCTA</string></haplotype><haplotype><string>GGTTGCACTCTA</string></haplotype><haplotype><string>GGTTGCACTCTA</string></haplotype><haplotype><string>GGTTGCACTCTA</string></haplotype></genotype><genotype><name><string>BA213c14t7_Con-B37_conquest2_29-L034043-099-018-E04-A.ab1</string></name><haplotype><string>GGTTGCCCCTGT</string></haplotype><haplotype><string>GGATGCCTCTGA</string></haplotype><haplotype><string>GGATGCCTCTGA</string></haplotype><haplotype><string>AGTTGCCCCTGT</string></haplotype></genotype><genotype><name><string>BA213c14t7_Con-B43_conquest2_28-L034043-099-018-D04-A.ab1</string></name><haplotype><string>GGTTGCCCCTGT</string></haplotype><haplotype><string>AGTTGCCCCTGT</string></haplotype><haplotype><string>AGTTGCCCCTGT</string></haplotype><haplotype><string>AGTTGCCCCTGT</string></haplotype></genotype><genotype><name><string>BA213c14t7_Con-B52_conquest2_64-L034043-099-018-H08-A.ab1</string></name><haplotype><string>GGATGCCTCTGA</string></haplotype><haplotype><string>GGATGCCTCTGA</string></haplotype><haplotype><string>GGATGCCCCTGA</string></haplotype><haplotype><string>AGTTGCCCCTGT</string></haplotype></genotype><genotype><name><string>BA213c14t7_Con-B62_conquest2_08-034161-achen-B62-A.ab1</string></name><haplotype><string>GGTTGCCCCTGA</string></haplotype><haplotype><string>GGTTGCACTCTA</string></haplotype><haplotype><string>GGATGCCTCTGA</string></haplotype><haplotype><string>GGATGCCTCTGA</string></haplotype></genotype><genotype><name><string>BA213c14t7_Con-B75_conquest2_43-L034935-099-023-C06-A.ab1</string></name><haplotype><string>GGTTGCCCCTGA</string></haplotype><haplotype><string>GGTTGCCCCTGA</string></haplotype><haplotype><string>GGATGCCTCTGA</string></haplotype><haplotype><string>GGATGCCTCTGA</string></haplotype></genotype><genotype><name><string>BA213c14t7_Con-B80_conquest2_48-L034935-099-023-H06-A.ab1</string></name><haplotype><string>GGTTGCCCCTGT</string></haplotype><haplotype><string>GGTTGCACTCTA</string></haplotype><haplotype><string>GGTTGCACTCTA</string></haplotype><haplotype><string>AGTTGCCCCTGT</string></haplotype></genotype><genotype><name><string>BA213c14t7_Con-B86_conquest2_54-L034935-099-023-F07-A.ab1</string></name><haplotype><string>GGATGCCTCTGA</string></haplotype><haplotype><string>GGATGCCTCTGA</string></haplotype><haplotype><string>GGATGCCTCTGA</string></haplotype><haplotype><string>GGATGCACTCTA</string></haplotype></genotype><genotype><name><string>BA213c14t7_Con-B108_conquest2_29-L034935-099-023-E04-A.ab1</string></name><haplotype><string>GGTTGCCCCTGA</string></haplotype><haplotype><string>AGTTGCCCCTGT</string></haplotype><haplotype><string>AGTTGCCCCTGT</string></haplotype><haplotype><string>AGTTGCCCCCGT</string></haplotype></genotype></genotypes></haplotyping><haplotyping><score>210248</score><haplotypes><haplotype><string>AATGACCCTTGA</string><necessarity>false</necessarity></haplotype><haplotype><string>AGTTGCACTCGT</string><necessarity>false</necessarity></haplotype><haplotype><string>AGTTGCCCCCGT</string><necessarity>false</necessarity></haplotype><haplotype><string>AGTTGCCCCTGT</string><necessarity>false</necessarity></haplotype><haplotype><string>GGATGCACTCTA</string><necessarity>false</necessarity></haplotype><haplotype><string>GGATGCCCCTGA</string><necessarity>false</necessarity></haplotype><haplotype><string>GGATGCCTCTGA</string><necessarity>false</necessarity></haplotype><haplotype><string>GGTTGCACTCTA</string><necessarity>false</necessarity></haplotype><haplotype><string>GGTTGCCCCCTA</string><necessarity>false</necessarity></haplotype><haplotype><string>GGTTGCCCCTGA</string><necessarity>false</necessarity></haplotype><haplotype><string>GGTTGCCCCTGT</string><necessarity>false</necessarity></haplotype><haplotype><string>GGTTGTACTCTA</string><necessarity>false</necessarity></haplotype></haplotypes><genotypes><genotype><name><string>BA213c14t7_Con-S9_Conquest2_09-L029615-099-002-A02-A.ab1</string></name><haplotype><string>GGTTGCCCCTGA</string></haplotype><haplotype><string>AGTTGCCCCTGT</string></haplotype><haplotype><string>AGTTGCCCCCGT</string></haplotype><haplotype><string>AGTTGCACTCGT</string></haplotype></genotype><genotype><name><string>BA213c14t7_Con-S25_Conquest2_25-L029615-099-002-A04-A.ab1</string></name><haplotype><string>AATGACCCTTGA</string></haplotype><haplotype><string>AATGACCCTTGA</string></haplotype><haplotype><string>AATGACCCTTGA</string></haplotype><haplotype><string>AATGACCCTTGA</string></haplotype></genotype><genotype><name><string>BA213c14t7_Con-S50_Conquest2_50-L029615-099-002-B07-A.ab1</string></name><haplotype><string>GGTTGCCCCTGT</string></haplotype><haplotype><string>GGTTGCCCCCTA</string></haplotype><haplotype><string>AGTTGCCCCTGT</string></haplotype><haplotype><string>AGTTGCACTCGT</string></haplotype></genotype><genotype><name><string>BA213c14t7_Con-S73_Conquest2_73-L029615-099-002-A10-A.ab1</string></name><haplotype><string>GGTTGCCCCTGA</string></haplotype><haplotype><string>GGATGCCTCTGA</string></haplotype><haplotype><string>GGATGCCTCTGA</string></haplotype><haplotype><string>AGTTGCCCCTGT</string></haplotype></genotype><genotype><name><string>BA213c14t7_Con-S83_Conquest2_83-L029615-099-002-C11-A.ab1</string></name><haplotype><string>GGTTGTACTCTA</string></haplotype><haplotype><string>GGTTGCACTCTA</string></haplotype><haplotype><string>AGTTGCCCCTGT</string></haplotype><haplotype><string>AGTTGCCCCTGT</string></haplotype></genotype><genotype><name><string>BA213c14t7_Con-S89_Conquest2_89-L029615-099-002-A12-A.ab1</string></name><haplotype><string>GGTTGTACTCTA</string></haplotype><haplotype><string>GGTTGCCCCCTA</string></haplotype><haplotype><string>GGATGCCTCTGA</string></haplotype><haplotype><string>GGATGCACTCTA</string></haplotype></genotype><genotype><name><string>BA213c14t7_Con-S93_Conquest2_93-L029615-099-002-E12-A.ab1</string></name><haplotype><string>GGATGCCTCTGA</string></haplotype><haplotype><string>GGATGCCCCTGA</string></haplotype><haplotype><string>AATGACCCTTGA</string></haplotype><haplotype><string>AATGACCCTTGA</string></haplotype></genotype><genotype><name><string>BA213c14t7_Con-B1_conquest2_49-L034043-099-018-A07-A.ab1</string></name><haplotype><string>GGTTGCACTCTA</string></haplotype><haplotype><string>GGATGCCTCTGA</string></haplotype><haplotype><string>GGATGCCTCTGA</string></haplotype><haplotype><string>GGATGCCCCTGA</string></haplotype></genotype><genotype><name><string>BA213c14t7_Con-B4_conquest2_52-L034043-099-018-D07-A.ab1</string></name><haplotype><string>GGTTGCACTCTA</string></haplotype><haplotype><string>GGATGCCTCTGA</string></haplotype><haplotype><string>GGATGCCTCTGA</string></haplotype><haplotype><string>GGATGCCTCTGA</string></haplotype></genotype><genotype><name><string>BA213c14t7_Con-B26_conquest2_02-L034935-099-023-B01-A.ab1</string></name><haplotype><string>GGATGCCTCTGA</string></haplotype><haplotype><string>GGATGCCTCTGA</string></haplotype><haplotype><string>GGATGCCTCTGA</string></haplotype><haplotype><string>GGATGCACTCTA</string></haplotype></genotype><genotype><name><string>BA213c14t7_Con-B30_conquest2_06-L034935-099-023-F01-A.ab1</string></name><haplotype><string>GGTTGTACTCTA</string></haplotype><haplotype><string>GGTTGCACTCTA</string></haplotype><haplotype><string>GGTTGCACTCTA</string></haplotype><haplotype><string>GGTTGCACTCTA</string></haplotype></genotype><genotype><name><string>BA213c14t7_Con-B37_conquest2_29-L034043-099-018-E04-A.ab1</string></name><haplotype><string>GGTTGCCCCTGT</string></haplotype><haplotype><string>GGATGCCTCTGA</string></haplotype><haplotype><string>GGATGCCTCTGA</string></haplotype><haplotype><string>AGTTGCCCCTGT</string></haplotype></genotype><genotype><name><string>BA213c14t7_Con-B43_conquest2_28-L034043-099-018-D04-A.ab1</string></name><haplotype><string>GGTTGCCCCTGT</string></haplotype><haplotype><string>AGTTGCCCCTGT</string></haplotype><haplotype><string>AGTTGCCCCTGT</string></haplotype><haplotype><string>AGTTGCCCCTGT</string></haplotype></genotype><genotype><name><string>BA213c14t7_Con-B52_conquest2_64-L034043-099-018-H08-A.ab1</string></name><haplotype><string>GGATGCCTCTGA</string></haplotype><haplotype><string>GGATGCCTCTGA</string></haplotype><haplotype><string>GGATGCCCCTGA</string></haplotype><haplotype><string>AGTTGCCCCTGT</string></haplotype></genotype><genotype><name><string>BA213c14t7_Con-B62_conquest2_08-034161-achen-B62-A.ab1</string></name><haplotype><string>GGTTGCCCCTGA</string></haplotype><haplotype><string>GGTTGCACTCTA</string></haplotype><haplotype><string>GGATGCCTCTGA</string></haplotype><haplotype><string>GGATGCCTCTGA</string></haplotype></genotype><genotype><name><string>BA213c14t7_Con-B75_conquest2_43-L034935-099-023-C06-A.ab1</string></name><haplotype><string>GGTTGCCCCTGA</string></haplotype><haplotype><string>GGTTGCCCCTGA</string></haplotype><haplotype><string>GGATGCCTCTGA</string></haplotype><haplotype><string>GGATGCCTCTGA</string></haplotype></genotype><genotype><name><string>BA213c14t7_Con-B80_conquest2_48-L034935-099-023-H06-A.ab1</string></name><haplotype><string>GGTTGCCCCTGT</string></haplotype><haplotype><string>GGTTGCACTCTA</string></haplotype><haplotype><string>GGTTGCACTCTA</string></haplotype><haplotype><string>AGTTGCCCCTGT</string></haplotype></genotype><genotype><name><string>BA213c14t7_Con-B86_conquest2_54-L034935-099-023-F07-A.ab1</string></name><haplotype><string>GGATGCCTCTGA</string></haplotype><haplotype><string>GGATGCCTCTGA</string></haplotype><haplotype><string>GGATGCCTCTGA</string></haplotype><haplotype><string>GGATGCACTCTA</string></haplotype></genotype><genotype><name><string>BA213c14t7_Con-B108_conquest2_29-L034935-099-023-E04-A.ab1</string></name><haplotype><string>GGTTGCCCCTGA</string></haplotype><haplotype><string>AGTTGCCCCTGT</string></haplotype><haplotype><string>AGTTGCCCCTGT</string></haplotype><haplotype><string>AGTTGCCCCCGT</string></haplotype></genotype></genotypes></haplotyping><haplotyping><score>209946</score><haplotypes><haplotype><string>AATGACCCTTGA</string><necessarity>false</necessarity></haplotype><haplotype><string>AGTTGCCCCCGT</string><necessarity>false</necessarity></haplotype><haplotype><string>AGTTGCCCCTGT</string><necessarity>false</necessarity></haplotype><haplotype><string>GGATGCACTCTA</string><necessarity>false</necessarity></haplotype><haplotype><string>GGATGCCCCTGA</string><necessarity>false</necessarity></haplotype><haplotype><string>GGATGCCTCCTA</string><necessarity>false</necessarity></haplotype><haplotype><string>GGATGCCTCTGA</string><necessarity>false</necessarity></haplotype><haplotype><string>GGTTGCACTCTA</string><necessarity>false</necessarity></haplotype><haplotype><string>GGTTGCACTTGA</string><necessarity>false</necessarity></haplotype><haplotype><string>GGTTGCCCCTGA</string><necessarity>false</necessarity></haplotype><haplotype><string>GGTTGCCCCTGT</string><necessarity>false</necessarity></haplotype><haplotype><string>GGTTGTACTCTA</string><necessarity>false</necessarity></haplotype></haplotypes><genotypes><genotype><name><string>BA213c14t7_Con-S9_Conquest2_09-L029615-099-002-A02-A.ab1</string></name><haplotype><string>GGTTGCACTTGA</string></haplotype><haplotype><string>AGTTGCCCCTGT</string></haplotype><haplotype><string>AGTTGCCCCCGT</string></haplotype><haplotype><string>AGTTGCCCCCGT</string></haplotype></genotype><genotype><name><string>BA213c14t7_Con-S25_Conquest2_25-L029615-099-002-A04-A.ab1</string></name><haplotype><string>AATGACCCTTGA</string></haplotype><haplotype><string>AATGACCCTTGA</string></haplotype><haplotype><string>AATGACCCTTGA</string></haplotype><haplotype><string>AATGACCCTTGA</string></haplotype></genotype><genotype><name><string>BA213c14t7_Con-S50_Conquest2_50-L029615-099-002-B07-A.ab1</string></name><haplotype><string>GGTTGCCCCTGT</string></haplotype><haplotype><string>GGTTGCACTCTA</string></haplotype><haplotype><string>AGTTGCCCCTGT</string></haplotype><haplotype><string>AGTTGCCCCCGT</string></haplotype></genotype><genotype><name><string>BA213c14t7_Con-S73_Conquest2_73-L029615-099-002-A10-A.ab1</string></name><haplotype><string>GGTTGCCCCTGA</string></haplotype><haplotype><string>GGATGCCTCTGA</string></haplotype><haplotype><string>GGATGCCTCTGA</string></haplotype><haplotype><string>AGTTGCCCCTGT</string></haplotype></genotype><genotype><name><string>BA213c14t7_Con-S83_Conquest2_83-L029615-099-002-C11-A.ab1</string></name><haplotype><string>GGTTGTACTCTA</string></haplotype><haplotype><string>GGTTGCACTCTA</string></haplotype><haplotype><string>AGTTGCCCCTGT</string></haplotype><haplotype><string>AGTTGCCCCTGT</string></haplotype></genotype><genotype><name><string>BA213c14t7_Con-S89_Conquest2_89-L029615-099-002-A12-A.ab1</string></name><haplotype><string>GGTTGTACTCTA</string></haplotype><haplotype><string>GGTTGCACTCTA</string></haplotype><haplotype><string>GGATGCCTCCTA</string></haplotype><haplotype><string>GGATGCCCCTGA</string></haplotype></genotype><genotype><name><string>BA213c14t7_Con-S93_Conquest2_93-L029615-099-002-E12-A.ab1</string></name><haplotype><string>GGATGCCTCTGA</string></haplotype><haplotype><string>GGATGCCCCTGA</string></haplotype><haplotype><string>AATGACCCTTGA</string></haplotype><haplotype><string>AATGACCCTTGA</string></haplotype></genotype><genotype><name><string>BA213c14t7_Con-B1_conquest2_49-L034043-099-018-A07-A.ab1</string></name><haplotype><string>GGTTGCACTCTA</string></haplotype><haplotype><string>GGATGCCTCTGA</string></haplotype><haplotype><string>GGATGCCTCTGA</string></haplotype><haplotype><string>GGATGCCCCTGA</string></haplotype></genotype><genotype><name><string>BA213c14t7_Con-B4_conquest2_52-L034043-099-018-D07-A.ab1</string></name><haplotype><string>GGTTGCACTCTA</string></haplotype><haplotype><string>GGATGCCTCTGA</string></haplotype><haplotype><string>GGATGCCTCTGA</string></haplotype><haplotype><string>GGATGCCTCTGA</string></haplotype></genotype><genotype><name><string>BA213c14t7_Con-B26_conquest2_02-L034935-099-023-B01-A.ab1</string></name><haplotype><string>GGATGCCTCTGA</string></haplotype><haplotype><string>GGATGCCTCTGA</string></haplotype><haplotype><string>GGATGCCTCTGA</string></haplotype><haplotype><string>GGATGCACTCTA</string></haplotype></genotype><genotype><name><string>BA213c14t7_Con-B30_conquest2_06-L034935-099-023-F01-A.ab1</string></name><haplotype><string>GGTTGTACTCTA</string></haplotype><haplotype><string>GGTTGCACTCTA</string></haplotype><haplotype><string>GGTTGCACTCTA</string></haplotype><haplotype><string>GGTTGCACTCTA</string></haplotype></genotype><genotype><name><string>BA213c14t7_Con-B37_conquest2_29-L034043-099-018-E04-A.ab1</string></name><haplotype><string>GGTTGCCCCTGT</string></haplotype><haplotype><string>GGATGCCTCTGA</string></haplotype><haplotype><string>GGATGCCTCTGA</string></haplotype><haplotype><string>AGTTGCCCCTGT</string></haplotype></genotype><genotype><name><string>BA213c14t7_Con-B43_conquest2_28-L034043-099-018-D04-A.ab1</string></name><haplotype><string>GGTTGCCCCTGT</string></haplotype><haplotype><string>AGTTGCCCCTGT</string></haplotype><haplotype><string>AGTTGCCCCTGT</string></haplotype><haplotype><string>AGTTGCCCCTGT</string></haplotype></genotype><genotype><name><string>BA213c14t7_Con-B52_conquest2_64-L034043-099-018-H08-A.ab1</string></name><haplotype><string>GGATGCCTCTGA</string></haplotype><haplotype><string>GGATGCCTCTGA</string></haplotype><haplotype><string>GGATGCCCCTGA</string></haplotype><haplotype><string>AGTTGCCCCTGT</string></haplotype></genotype><genotype><name><string>BA213c14t7_Con-B62_conquest2_08-034161-achen-B62-A.ab1</string></name><haplotype><string>GGTTGCCCCTGA</string></haplotype><haplotype><string>GGTTGCACTCTA</string></haplotype><haplotype><string>GGATGCCTCTGA</string></haplotype><haplotype><string>GGATGCCTCTGA</string></haplotype></genotype><genotype><name><string>BA213c14t7_Con-B75_conquest2_43-L034935-099-023-C06-A.ab1</string></name><haplotype><string>GGTTGCCCCTGA</string></haplotype><haplotype><string>GGTTGCCCCTGA</string></haplotype><haplotype><string>GGATGCCTCTGA</string></haplotype><haplotype><string>GGATGCCTCTGA</string></haplotype></genotype><genotype><name><string>BA213c14t7_Con-B80_conquest2_48-L034935-099-023-H06-A.ab1</string></name><haplotype><string>GGTTGCCCCTGT</string></haplotype><haplotype><string>GGTTGCACTCTA</string></haplotype><haplotype><string>GGTTGCACTCTA</string></haplotype><haplotype><string>AGTTGCCCCTGT</string></haplotype></genotype><genotype><name><string>BA213c14t7_Con-B86_conquest2_54-L034935-099-023-F07-A.ab1</string></name><haplotype><string>GGATGCCTCTGA</string></haplotype><haplotype><string>GGATGCCTCTGA</string></haplotype><haplotype><string>GGATGCCTCTGA</string></haplotype><haplotype><string>GGATGCACTCTA</string></haplotype></genotype><genotype><name><string>BA213c14t7_Con-B108_conquest2_29-L034935-099-023-E04-A.ab1</string></name><haplotype><string>GGTTGCCCCTGA</string></haplotype><haplotype><string>AGTTGCCCCTGT</string></haplotype><haplotype><string>AGTTGCCCCTGT</string></haplotype><haplotype><string>AGTTGCCCCCGT</string></haplotype></genotype></genotypes></haplotyping><haplotyping><score>209899</score><haplotypes><haplotype><string>AATGACCCTTGA</string><necessarity>false</necessarity></haplotype><haplotype><string>AGTTGCCCCCGT</string><necessarity>false</necessarity></haplotype><haplotype><string>AGTTGCCCCTGT</string><necessarity>false</necessarity></haplotype><haplotype><string>GGATGCACTCTA</string><necessarity>false</necessarity></haplotype><haplotype><string>GGATGCCCCTGA</string><necessarity>false</necessarity></haplotype><haplotype><string>GGATGCCTCTGA</string><necessarity>false</necessarity></haplotype><haplotype><string>GGATGTCTCCTA</string><necessarity>false</necessarity></haplotype><haplotype><string>GGTTGCACTCTA</string><necessarity>false</necessarity></haplotype><haplotype><string>GGTTGCACTTGA</string><necessarity>false</necessarity></haplotype><haplotype><string>GGTTGCCCCTGA</string><necessarity>false</necessarity></haplotype><haplotype><string>GGTTGCCCCTGT</string><necessarity>false</necessarity></haplotype><haplotype><string>GGTTGTACTCTA</string><necessarity>false</necessarity></haplotype></haplotypes><genotypes><genotype><name><string>BA213c14t7_Con-S9_Conquest2_09-L029615-099-002-A02-A.ab1</string></name><haplotype><string>GGTTGCACTTGA</string></haplotype><haplotype><string>AGTTGCCCCTGT</string></haplotype><haplotype><string>AGTTGCCCCCGT</string></haplotype><haplotype><string>AGTTGCCCCCGT</string></haplotype></genotype><genotype><name><string>BA213c14t7_Con-S25_Conquest2_25-L029615-099-002-A04-A.ab1</string></name><haplotype><string>AATGACCCTTGA</string></haplotype><haplotype><string>AATGACCCTTGA</string></haplotype><haplotype><string>AATGACCCTTGA</string></haplotype><haplotype><string>AATGACCCTTGA</string></haplotype></genotype><genotype><name><string>BA213c14t7_Con-S50_Conquest2_50-L029615-099-002-B07-A.ab1</string></name><haplotype><string>GGTTGCCCCTGT</string></haplotype><haplotype><string>GGTTGCACTCTA</string></haplotype><haplotype><string>AGTTGCCCCTGT</string></haplotype><haplotype><string>AGTTGCCCCCGT</string></haplotype></genotype><genotype><name><string>BA213c14t7_Con-S73_Conquest2_73-L029615-099-002-A10-A.ab1</string></name><haplotype><string>GGTTGCCCCTGA</string></haplotype><haplotype><string>GGATGCCTCTGA</string></haplotype><haplotype><string>GGATGCCTCTGA</string></haplotype><haplotype><string>AGTTGCCCCTGT</string></haplotype></genotype><genotype><name><string>BA213c14t7_Con-S83_Conquest2_83-L029615-099-002-C11-A.ab1</string></name><haplotype><string>GGTTGTACTCTA</string></haplotype><haplotype><string>GGTTGCACTCTA</string></haplotype><haplotype><string>AGTTGCCCCTGT</string></haplotype><haplotype><string>AGTTGCCCCTGT</string></haplotype></genotype><genotype><name><string>BA213c14t7_Con-S89_Conquest2_89-L029615-099-002-A12-A.ab1</string></name><haplotype><string>GGTTGCCCCTGA</string></haplotype><haplotype><string>GGTTGCACTCTA</string></haplotype><haplotype><string>GGATGTCTCCTA</string></haplotype><haplotype><string>GGATGCACTCTA</string></haplotype></genotype><genotype><name><string>BA213c14t7_Con-S93_Conquest2_93-L029615-099-002-E12-A.ab1</string></name><haplotype><string>GGATGCCTCTGA</string></haplotype><haplotype><string>GGATGCCCCTGA</string></haplotype><haplotype><string>AATGACCCTTGA</string></haplotype><haplotype><string>AATGACCCTTGA</string></haplotype></genotype><genotype><name><string>BA213c14t7_Con-B1_conquest2_49-L034043-099-018-A07-A.ab1</string></name><haplotype><string>GGTTGCCCCTGA</string></haplotype><haplotype><string>GGATGCCTCTGA</string></haplotype><haplotype><string>GGATGCCTCTGA</string></haplotype><haplotype><string>GGATGCACTCTA</string></haplotype></genotype><genotype><name><string>BA213c14t7_Con-B4_conquest2_52-L034043-099-018-D07-A.ab1</string></name><haplotype><string>GGTTGCACTCTA</string></haplotype><haplotype><string>GGATGCCTCTGA</string></haplotype><haplotype><string>GGATGCCTCTGA</string></haplotype><haplotype><string>GGATGCCTCTGA</string></haplotype></genotype><genotype><name><string>BA213c14t7_Con-B26_conquest2_02-L034935-099-023-B01-A.ab1</string></name><haplotype><string>GGATGCCTCTGA</string></haplotype><haplotype><string>GGATGCCTCTGA</string></haplotype><haplotype><string>GGATGCCTCTGA</string></haplotype><haplotype><string>GGATGCACTCTA</string></haplotype></genotype><genotype><name><string>BA213c14t7_Con-B30_conquest2_06-L034935-099-023-F01-A.ab1</string></name><haplotype><string>GGTTGTACTCTA</string></haplotype><haplotype><string>GGTTGCACTCTA</string></haplotype><haplotype><string>GGTTGCACTCTA</string></haplotype><haplotype><string>GGTTGCACTCTA</string></haplotype></genotype><genotype><name><string>BA213c14t7_Con-B37_conquest2_29-L034043-099-018-E04-A.ab1</string></name><haplotype><string>GGTTGCCCCTGT</string></haplotype><haplotype><string>GGATGCCTCTGA</string></haplotype><haplotype><string>GGATGCCTCTGA</string></haplotype><haplotype><string>AGTTGCCCCTGT</string></haplotype></genotype><genotype><name><string>BA213c14t7_Con-B43_conquest2_28-L034043-099-018-D04-A.ab1</string></name><haplotype><string>GGTTGCCCCTGT</string></haplotype><haplotype><string>AGTTGCCCCTGT</string></haplotype><haplotype><string>AGTTGCCCCTGT</string></haplotype><haplotype><string>AGTTGCCCCTGT</string></haplotype></genotype><genotype><name><string>BA213c14t7_Con-B52_conquest2_64-L034043-099-018-H08-A.ab1</string></name><haplotype><string>GGATGCCTCTGA</string></haplotype><haplotype><string>GGATGCCTCTGA</string></haplotype><haplotype><string>GGATGCCCCTGA</string></haplotype><haplotype><string>AGTTGCCCCTGT</string></haplotype></genotype><genotype><name><string>BA213c14t7_Con-B62_conquest2_08-034161-achen-B62-A.ab1</string></name><haplotype><string>GGTTGCCCCTGA</string></haplotype><haplotype><string>GGTTGCACTCTA</string></haplotype><haplotype><string>GGATGCCTCTGA</string></haplotype><haplotype><string>GGATGCCTCTGA</string></haplotype></genotype><genotype><name><string>BA213c14t7_Con-B75_conquest2_43-L034935-099-023-C06-A.ab1</string></name><haplotype><string>GGTTGCCCCTGA</string></haplotype><haplotype><string>GGTTGCCCCTGA</string></haplotype><haplotype><string>GGATGCCTCTGA</string></haplotype><haplotype><string>GGATGCCTCTGA</string></haplotype></genotype><genotype><name><string>BA213c14t7_Con-B80_conquest2_48-L034935-099-023-H06-A.ab1</string></name><haplotype><string>GGTTGCCCCTGT</string></haplotype><haplotype><string>GGTTGCACTCTA</string></haplotype><haplotype><string>GGTTGCACTCTA</string></haplotype><haplotype><string>AGTTGCCCCTGT</string></haplotype></genotype><genotype><name><string>BA213c14t7_Con-B86_conquest2_54-L034935-099-023-F07-A.ab1</string></name><haplotype><string>GGATGCCTCTGA</string></haplotype><haplotype><string>GGATGCCTCTGA</string></haplotype><haplotype><string>GGATGCCTCTGA</string></haplotype><haplotype><string>GGATGCACTCTA</string></haplotype></genotype><genotype><name><string>BA213c14t7_Con-B108_conquest2_29-L034935-099-023-E04-A.ab1</string></name><haplotype><string>GGTTGCCCCTGA</string></haplotype><haplotype><string>AGTTGCCCCTGT</string></haplotype><haplotype><string>AGTTGCCCCTGT</string></haplotype><haplotype><string>AGTTGCCCCCGT</string></haplotype></genotype></genotypes></haplotyping><haplotyping><score>209840</score><haplotypes><haplotype><string>AATGACCCTTGA</string><necessarity>false</necessarity></haplotype><haplotype><string>AGTTGCACTTGT</string><necessarity>false</necessarity></haplotype><haplotype><string>AGTTGCCCCCGT</string><necessarity>false</necessarity></haplotype><haplotype><string>AGTTGCCCCTGT</string><necessarity>false</necessarity></haplotype><haplotype><string>GGATGCACTCTA</string><necessarity>false</necessarity></haplotype><haplotype><string>GGATGCCCCTGA</string><necessarity>false</necessarity></haplotype><haplotype><string>GGATGCCTCTGA</string><necessarity>false</necessarity></haplotype><haplotype><string>GGTTGCACTCTA</string><necessarity>false</necessarity></haplotype><haplotype><string>GGTTGCCCCTGA</string><necessarity>false</necessarity></haplotype><haplotype><string>GGTTGCCCCTGT</string><necessarity>false</necessarity></haplotype><haplotype><string>GGTTGTACTCTA</string><necessarity>false</necessarity></haplotype><haplotype><string>GGTTGTCCCCTA</string><necessarity>false</necessarity></haplotype></haplotypes><genotypes><genotype><name><string>BA213c14t7_Con-S9_Conquest2_09-L029615-099-002-A02-A.ab1</string></name><haplotype><string>GGTTGCCCCTGA</string></haplotype><haplotype><string>AGTTGCCCCCGT</string></haplotype><haplotype><string>AGTTGCCCCCGT</string></haplotype><haplotype><string>AGTTGCACTTGT</string></haplotype></genotype><genotype><name><string>BA213c14t7_Con-S25_Conquest2_25-L029615-099-002-A04-A.ab1</string></name><haplotype><string>AATGACCCTTGA</string></haplotype><haplotype><string>AATGACCCTTGA</string></haplotype><haplotype><string>AATGACCCTTGA</string></haplotype><haplotype><string>AATGACCCTTGA</string></haplotype></genotype><genotype><name><string>BA213c14t7_Con-S50_Conquest2_50-L029615-099-002-B07-A.ab1</string></name><haplotype><string>GGTTGCCCCTGT</string></haplotype><haplotype><string>GGTTGCACTCTA</string></haplotype><haplotype><string>AGTTGCCCCTGT</string></haplotype><haplotype><string>AGTTGCCCCCGT</string></haplotype></genotype><genotype><name><string>BA213c14t7_Con-S73_Conquest2_73-L029615-099-002-A10-A.ab1</string></name><haplotype><string>GGTTGCCCCTGA</string></haplotype><haplotype><string>GGATGCCTCTGA</string></haplotype><haplotype><string>GGATGCCTCTGA</string></haplotype><haplotype><string>AGTTGCCCCTGT</string></haplotype></genotype><genotype><name><string>BA213c14t7_Con-S83_Conquest2_83-L029615-099-002-C11-A.ab1</string></name><haplotype><string>GGTTGTCCCCTA</string></haplotype><haplotype><string>GGTTGCACTCTA</string></haplotype><haplotype><string>AGTTGCCCCTGT</string></haplotype><haplotype><string>AGTTGCACTTGT</string></haplotype></genotype><genotype><name><string>BA213c14t7_Con-S89_Conquest2_89-L029615-099-002-A12-A.ab1</string></name><haplotype><string>GGTTGTCCCCTA</string></haplotype><haplotype><string>GGTTGCACTCTA</string></haplotype><haplotype><string>GGATGCCTCTGA</string></haplotype><haplotype><string>GGATGCACTCTA</string></haplotype></genotype><genotype><name><string>BA213c14t7_Con-S93_Conquest2_93-L029615-099-002-E12-A.ab1</string></name><haplotype><string>GGATGCCTCTGA</string></haplotype><haplotype><string>GGATGCCCCTGA</string></haplotype><haplotype><string>AATGACCCTTGA</string></haplotype><haplotype><string>AATGACCCTTGA</string></haplotype></genotype><genotype><name><string>BA213c14t7_Con-B1_conquest2_49-L034043-099-018-A07-A.ab1</string></name><haplotype><string>GGTTGCACTCTA</string></haplotype><haplotype><string>GGATGCCTCTGA</string></haplotype><haplotype><string>GGATGCCTCTGA</string></haplotype><haplotype><string>GGATGCCCCTGA</string></haplotype></genotype><genotype><name><string>BA213c14t7_Con-B4_conquest2_52-L034043-099-018-D07-A.ab1</string></name><haplotype><string>GGTTGCACTCTA</string></haplotype><haplotype><string>GGATGCCTCTGA</string></haplotype><haplotype><string>GGATGCCTCTGA</string></haplotype><haplotype><string>GGATGCCTCTGA</string></haplotype></genotype><genotype><name><string>BA213c14t7_Con-B26_conquest2_02-L034935-099-023-B01-A.ab1</string></name><haplotype><string>GGATGCCTCTGA</string></haplotype><haplotype><string>GGATGCCTCTGA</string></haplotype><haplotype><string>GGATGCCTCTGA</string></haplotype><haplotype><string>GGATGCACTCTA</string></haplotype></genotype><genotype><name><string>BA213c14t7_Con-B30_conquest2_06-L034935-099-023-F01-A.ab1</string></name><haplotype><string>GGTTGTACTCTA</string></haplotype><haplotype><string>GGTTGCACTCTA</string></haplotype><haplotype><string>GGTTGCACTCTA</string></haplotype><haplotype><string>GGTTGCACTCTA</string></haplotype></genotype><genotype><name><string>BA213c14t7_Con-B37_conquest2_29-L034043-099-018-E04-A.ab1</string></name><haplotype><string>GGTTGCCCCTGT</string></haplotype><haplotype><string>GGATGCCTCTGA</string></haplotype><haplotype><string>GGATGCCTCTGA</string></haplotype><haplotype><string>AGTTGCCCCTGT</string></haplotype></genotype><genotype><name><string>BA213c14t7_Con-B43_conquest2_28-L034043-099-018-D04-A.ab1</string></name><haplotype><string>GGTTGCCCCTGT</string></haplotype><haplotype><string>AGTTGCCCCTGT</string></haplotype><haplotype><string>AGTTGCCCCTGT</string></haplotype><haplotype><string>AGTTGCCCCTGT</string></haplotype></genotype><genotype><name><string>BA213c14t7_Con-B52_conquest2_64-L034043-099-018-H08-A.ab1</string></name><haplotype><string>GGATGCCTCTGA</string></haplotype><haplotype><string>GGATGCCTCTGA</string></haplotype><haplotype><string>GGATGCCCCTGA</string></haplotype><haplotype><string>AGTTGCCCCTGT</string></haplotype></genotype><genotype><name><string>BA213c14t7_Con-B62_conquest2_08-034161-achen-B62-A.ab1</string></name><haplotype><string>GGTTGCCCCTGA</string></haplotype><haplotype><string>GGTTGCACTCTA</string></haplotype><haplotype><string>GGATGCCTCTGA</string></haplotype><haplotype><string>GGATGCCTCTGA</string></haplotype></genotype><genotype><name><string>BA213c14t7_Con-B75_conquest2_43-L034935-099-023-C06-A.ab1</string></name><haplotype><string>GGTTGCCCCTGA</string></haplotype><haplotype><string>GGTTGCCCCTGA</string></haplotype><haplotype><string>GGATGCCTCTGA</string></haplotype><haplotype><string>GGATGCCTCTGA</string></haplotype></genotype><genotype><name><string>BA213c14t7_Con-B80_conquest2_48-L034935-099-023-H06-A.ab1</string></name><haplotype><string>GGTTGCCCCTGT</string></haplotype><haplotype><string>GGTTGCACTCTA</string></haplotype><haplotype><string>GGTTGCACTCTA</string></haplotype><haplotype><string>AGTTGCCCCTGT</string></haplotype></genotype><genotype><name><string>BA213c14t7_Con-B86_conquest2_54-L034935-099-023-F07-A.ab1</string></name><haplotype><string>GGATGCCTCTGA</string></haplotype><haplotype><string>GGATGCCTCTGA</string></haplotype><haplotype><string>GGATGCCTCTGA</string></haplotype><haplotype><string>GGATGCACTCTA</string></haplotype></genotype><genotype><name><string>BA213c14t7_Con-B108_conquest2_29-L034935-099-023-E04-A.ab1</string></name><haplotype><string>GGTTGCCCCTGA</string></haplotype><haplotype><string>AGTTGCCCCTGT</string></haplotype><haplotype><string>AGTTGCCCCTGT</string></haplotype><haplotype><string>AGTTGCCCCCGT</string></haplotype></genotype></genotypes></haplotyping><haplotyping><score>209477</score><haplotypes><haplotype><string>AATGACCCTTGA</string><necessarity>false</necessarity></haplotype><haplotype><string>AGTTGCACTTGT</string><necessarity>false</necessarity></haplotype><haplotype><string>AGTTGCCCCCGT</string><necessarity>false</necessarity></haplotype><haplotype><string>AGTTGCCCCTGT</string><necessarity>false</necessarity></haplotype><haplotype><string>GGATGCACTCTA</string><necessarity>false</necessarity></haplotype><haplotype><string>GGATGCCCCTGA</string><necessarity>false</necessarity></haplotype><haplotype><string>GGATGCCTCTGA</string><necessarity>false</necessarity></haplotype><haplotype><string>GGATGTCTCCTA</string><necessarity>false</necessarity></haplotype><haplotype><string>GGTTGCACTCTA</string><necessarity>false</necessarity></haplotype><haplotype><string>GGTTGCCCCTGA</string><necessarity>false</necessarity></haplotype><haplotype><string>GGTTGCCCCTGT</string><necessarity>false</necessarity></haplotype><haplotype><string>GGTTGTACTCTA</string><necessarity>false</necessarity></haplotype></haplotypes><genotypes><genotype><name><string>BA213c14t7_Con-S9_Conquest2_09-L029615-099-002-A02-A.ab1</string></name><haplotype><string>GGTTGCCCCTGA</string></haplotype><haplotype><string>AGTTGCCCCCGT</string></haplotype><haplotype><string>AGTTGCCCCCGT</string></haplotype><haplotype><string>AGTTGCACTTGT</string></haplotype></genotype><genotype><name><string>BA213c14t7_Con-S25_Conquest2_25-L029615-099-002-A04-A.ab1</string></name><haplotype><string>AATGACCCTTGA</string></haplotype><haplotype><string>AATGACCCTTGA</string></haplotype><haplotype><string>AATGACCCTTGA</string></haplotype><haplotype><string>AATGACCCTTGA</string></haplotype></genotype><genotype><name><string>BA213c14t7_Con-S50_Conquest2_50-L029615-099-002-B07-A.ab1</string></name><haplotype><string>GGTTGCCCCTGT</string></haplotype><haplotype><string>GGTTGCACTCTA</string></haplotype><haplotype><string>AGTTGCCCCTGT</string></haplotype><haplotype><string>AGTTGCCCCCGT</string></haplotype></genotype><genotype><name><string>BA213c14t7_Con-S73_Conquest2_73-L029615-099-002-A10-A.ab1</string></name><haplotype><string>GGTTGCCCCTGA</string></haplotype><haplotype><string>GGATGCCTCTGA</string></haplotype><haplotype><string>GGATGCCTCTGA</string></haplotype><haplotype><string>AGTTGCCCCTGT</string></haplotype></genotype><genotype><name><string>BA213c14t7_Con-S83_Conquest2_83-L029615-099-002-C11-A.ab1</string></name><haplotype><string>GGTTGTACTCTA</string></haplotype><haplotype><string>GGTTGCACTCTA</string></haplotype><haplotype><string>AGTTGCCCCTGT</string></haplotype><haplotype><string>AGTTGCCCCTGT</string></haplotype></genotype><genotype><name><string>BA213c14t7_Con-S89_Conquest2_89-L029615-099-002-A12-A.ab1</string></name><haplotype><string>GGTTGCACTCTA</string></haplotype><haplotype><string>GGTTGCACTCTA</string></haplotype><haplotype><string>GGATGTCTCCTA</string></haplotype><haplotype><string>GGATGCCCCTGA</string></haplotype></genotype><genotype><name><string>BA213c14t7_Con-S93_Conquest2_93-L029615-099-002-E12-A.ab1</string></name><haplotype><string>GGATGCCTCTGA</string></haplotype><haplotype><string>GGATGCCCCTGA</string></haplotype><haplotype><string>AATGACCCTTGA</string></haplotype><haplotype><string>AATGACCCTTGA</string></haplotype></genotype><genotype><name><string>BA213c14t7_Con-B1_conquest2_49-L034043-099-018-A07-A.ab1</string></name><haplotype><string>GGTTGCCCCTGA</string></haplotype><haplotype><string>GGATGCCTCTGA</string></haplotype><haplotype><string>GGATGCCTCTGA</string></haplotype><haplotype><string>GGATGCACTCTA</string></haplotype></genotype><genotype><name><string>BA213c14t7_Con-B4_conquest2_52-L034043-099-018-D07-A.ab1</string></name><haplotype><string>GGTTGCACTCTA</string></haplotype><haplotype><string>GGATGCCTCTGA</string></haplotype><haplotype><string>GGATGCCTCTGA</string></haplotype><haplotype><string>GGATGCCTCTGA</string></haplotype></genotype><genotype><name><string>BA213c14t7_Con-B26_conquest2_02-L034935-099-023-B01-A.ab1</string></name><haplotype><string>GGATGCCTCTGA</string></haplotype><haplotype><string>GGATGCCTCTGA</string></haplotype><haplotype><string>GGATGCCTCTGA</string></haplotype><haplotype><string>GGATGCACTCTA</string></haplotype></genotype><genotype><name><string>BA213c14t7_Con-B30_conquest2_06-L034935-099-023-F01-A.ab1</string></name><haplotype><string>GGTTGTACTCTA</string></haplotype><haplotype><string>GGTTGCACTCTA</string></haplotype><haplotype><string>GGTTGCACTCTA</string></haplotype><haplotype><string>GGTTGCACTCTA</string></haplotype></genotype><genotype><name><string>BA213c14t7_Con-B37_conquest2_29-L034043-099-018-E04-A.ab1</string></name><haplotype><string>GGTTGCCCCTGT</string></haplotype><haplotype><string>GGATGCCTCTGA</string></haplotype><haplotype><string>GGATGCCTCTGA</string></haplotype><haplotype><string>AGTTGCCCCTGT</string></haplotype></genotype><genotype><name><string>BA213c14t7_Con-B43_conquest2_28-L034043-099-018-D04-A.ab1</string></name><haplotype><string>GGTTGCCCCTGT</string></haplotype><haplotype><string>AGTTGCCCCTGT</string></haplotype><haplotype><string>AGTTGCCCCTGT</string></haplotype><haplotype><string>AGTTGCCCCTGT</string></haplotype></genotype><genotype><name><string>BA213c14t7_Con-B52_conquest2_64-L034043-099-018-H08-A.ab1</string></name><haplotype><string>GGATGCCTCTGA</string></haplotype><haplotype><string>GGATGCCTCTGA</string></haplotype><haplotype><string>GGATGCCCCTGA</string></haplotype><haplotype><string>AGTTGCCCCTGT</string></haplotype></genotype><genotype><name><string>BA213c14t7_Con-B62_conquest2_08-034161-achen-B62-A.ab1</string></name><haplotype><string>GGTTGCCCCTGA</string></haplotype><haplotype><string>GGTTGCACTCTA</string></haplotype><haplotype><string>GGATGCCTCTGA</string></haplotype><haplotype><string>GGATGCCTCTGA</string></haplotype></genotype><genotype><name><string>BA213c14t7_Con-B75_conquest2_43-L034935-099-023-C06-A.ab1</string></name><haplotype><string>GGTTGCCCCTGA</string></haplotype><haplotype><string>GGTTGCCCCTGA</string></haplotype><haplotype><string>GGATGCCTCTGA</string></haplotype><haplotype><string>GGATGCCTCTGA</string></haplotype></genotype><genotype><name><string>BA213c14t7_Con-B80_conquest2_48-L034935-099-023-H06-A.ab1</string></name><haplotype><string>GGTTGCCCCTGT</string></haplotype><haplotype><string>GGTTGCACTCTA</string></haplotype><haplotype><string>GGTTGCACTCTA</string></haplotype><haplotype><string>AGTTGCCCCTGT</string></haplotype></genotype><genotype><name><string>BA213c14t7_Con-B86_conquest2_54-L034935-099-023-F07-A.ab1</string></name><haplotype><string>GGATGCCTCTGA</string></haplotype><haplotype><string>GGATGCCTCTGA</string></haplotype><haplotype><string>GGATGCCTCTGA</string></haplotype><haplotype><string>GGATGCACTCTA</string></haplotype></genotype><genotype><name><string>BA213c14t7_Con-B108_conquest2_29-L034935-099-023-E04-A.ab1</string></name><haplotype><string>GGTTGCCCCTGA</string></haplotype><haplotype><string>AGTTGCCCCTGT</string></haplotype><haplotype><string>AGTTGCCCCTGT</string></haplotype><haplotype><string>AGTTGCCCCCGT</string></haplotype></genotype></genotypes></haplotyping><haplotyping><score>209460</score><haplotypes><haplotype><string>AATGACCCTTGA</string><necessarity>false</necessarity></haplotype><haplotype><string>AGTTGCACTCGA</string><necessarity>false</necessarity></haplotype><haplotype><string>AGTTGCCCCCGT</string><necessarity>false</necessarity></haplotype><haplotype><string>AGTTGCCCCTGT</string><necessarity>false</necessarity></haplotype><haplotype><string>GGATGCACTCTA</string><necessarity>false</necessarity></haplotype><haplotype><string>GGATGCCCCTGA</string><necessarity>false</necessarity></haplotype><haplotype><string>GGATGCCTCCTA</string><necessarity>false</necessarity></haplotype><haplotype><string>GGATGCCTCTGA</string><necessarity>false</necessarity></haplotype><haplotype><string>GGTTGCACTCTA</string><necessarity>false</necessarity></haplotype><haplotype><string>GGTTGCCCCTGA</string><necessarity>false</necessarity></haplotype><haplotype><string>GGTTGCCCCTGT</string><necessarity>false</necessarity></haplotype><haplotype><string>GGTTGTACTCTA</string><necessarity>false</necessarity></haplotype></haplotypes><genotypes><genotype><name><string>BA213c14t7_Con-S9_Conquest2_09-L029615-099-002-A02-A.ab1</string></name><haplotype><string>GGTTGCCCCTGT</string></haplotype><haplotype><string>AGTTGCCCCTGT</string></haplotype><haplotype><string>AGTTGCCCCCGT</string></haplotype><haplotype><string>AGTTGCACTCGA</string></haplotype></genotype><genotype><name><string>BA213c14t7_Con-S25_Conquest2_25-L029615-099-002-A04-A.ab1</string></name><haplotype><string>AATGACCCTTGA</string></haplotype><haplotype><string>AATGACCCTTGA</string></haplotype><haplotype><string>AATGACCCTTGA</string></haplotype><haplotype><string>AATGACCCTTGA</string></haplotype></genotype><genotype><name><string>BA213c14t7_Con-S50_Conquest2_50-L029615-099-002-B07-A.ab1</string></name><haplotype><string>GGTTGCCCCTGT</string></haplotype><haplotype><string>GGTTGCACTCTA</string></haplotype><haplotype><string>AGTTGCCCCTGT</string></haplotype><haplotype><string>AGTTGCCCCCGT</string></haplotype></genotype><genotype><name><string>BA213c14t7_Con-S73_Conquest2_73-L029615-099-002-A10-A.ab1</string></name><haplotype><string>GGTTGCCCCTGA</string></haplotype><haplotype><string>GGATGCCTCTGA</string></haplotype><haplotype><string>GGATGCCTCTGA</string></haplotype><haplotype><string>AGTTGCCCCTGT</string></haplotype></genotype><genotype><name><string>BA213c14t7_Con-S83_Conquest2_83-L029615-099-002-C11-A.ab1</string></name><haplotype><string>GGTTGTACTCTA</string></haplotype><haplotype><string>GGTTGCACTCTA</string></haplotype><haplotype><string>AGTTGCCCCTGT</string></haplotype><haplotype><string>AGTTGCCCCTGT</string></haplotype></genotype><genotype><name><string>BA213c14t7_Con-S89_Conquest2_89-L029615-099-002-A12-A.ab1</string></name><haplotype><string>GGTTGTACTCTA</string></haplotype><haplotype><string>GGTTGCCCCTGA</string></haplotype><haplotype><string>GGATGCCTCCTA</string></haplotype><haplotype><string>GGATGCACTCTA</string></haplotype></genotype><genotype><name><string>BA213c14t7_Con-S93_Conquest2_93-L029615-099-002-E12-A.ab1</string></name><haplotype><string>GGATGCCTCTGA</string></haplotype><haplotype><string>GGATGCCCCTGA</string></haplotype><haplotype><string>AATGACCCTTGA</string></haplotype><haplotype><string>AATGACCCTTGA</string></haplotype></genotype><genotype><name><string>BA213c14t7_Con-B1_conquest2_49-L034043-099-018-A07-A.ab1</string></name><haplotype><string>GGTTGCACTCTA</string></haplotype><haplotype><string>GGATGCCTCTGA</string></haplotype><haplotype><string>GGATGCCTCTGA</string></haplotype><haplotype><string>GGATGCCCCTGA</string></haplotype></genotype><genotype><name><string>BA213c14t7_Con-B4_conquest2_52-L034043-099-018-D07-A.ab1</string></name><haplotype><string>GGTTGCACTCTA</string></haplotype><haplotype><string>GGATGCCTCTGA</string></haplotype><haplotype><string>GGATGCCTCTGA</string></haplotype><haplotype><string>GGATGCCTCTGA</string></haplotype></genotype><genotype><name><string>BA213c14t7_Con-B26_conquest2_02-L034935-099-023-B01-A.ab1</string></name><haplotype><string>GGATGCCTCTGA</string></haplotype><haplotype><string>GGATGCCTCTGA</string></haplotype><haplotype><string>GGATGCCTCTGA</string></haplotype><haplotype><string>GGATGCACTCTA</string></haplotype></genotype><genotype><name><string>BA213c14t7_Con-B30_conquest2_06-L034935-099-023-F01-A.ab1</string></name><haplotype><string>GGTTGTACTCTA</string></haplotype><haplotype><string>GGTTGCACTCTA</string></haplotype><haplotype><string>GGTTGCACTCTA</string></haplotype><haplotype><string>GGTTGCACTCTA</string></haplotype></genotype><genotype><name><string>BA213c14t7_Con-B37_conquest2_29-L034043-099-018-E04-A.ab1</string></name><haplotype><string>GGTTGCCCCTGT</string></haplotype><haplotype><string>GGATGCCTCTGA</string></haplotype><haplotype><string>GGATGCCTCTGA</string></haplotype><haplotype><string>AGTTGCCCCTGT</string></haplotype></genotype><genotype><name><string>BA213c14t7_Con-B43_conquest2_28-L034043-099-018-D04-A.ab1</string></name><haplotype><string>GGTTGCCCCTGT</string></haplotype><haplotype><string>AGTTGCCCCTGT</string></haplotype><haplotype><string>AGTTGCCCCTGT</string></haplotype><haplotype><string>AGTTGCCCCTGT</string></haplotype></genotype><genotype><name><string>BA213c14t7_Con-B52_conquest2_64-L034043-099-018-H08-A.ab1</string></name><haplotype><string>GGATGCCTCTGA</string></haplotype><haplotype><string>GGATGCCTCTGA</string></haplotype><haplotype><string>GGATGCCCCTGA</string></haplotype><haplotype><string>AGTTGCCCCTGT</string></haplotype></genotype><genotype><name><string>BA213c14t7_Con-B62_conquest2_08-034161-achen-B62-A.ab1</string></name><haplotype><string>GGTTGCCCCTGA</string></haplotype><haplotype><string>GGTTGCACTCTA</string></haplotype><haplotype><string>GGATGCCTCTGA</string></haplotype><haplotype><string>GGATGCCTCTGA</string></haplotype></genotype><genotype><name><string>BA213c14t7_Con-B75_conquest2_43-L034935-099-023-C06-A.ab1</string></name><haplotype><string>GGTTGCCCCTGA</string></haplotype><haplotype><string>GGTTGCCCCTGA</string></haplotype><haplotype><string>GGATGCCTCTGA</string></haplotype><haplotype><string>GGATGCCTCTGA</string></haplotype></genotype><genotype><name><string>BA213c14t7_Con-B80_conquest2_48-L034935-099-023-H06-A.ab1</string></name><haplotype><string>GGTTGCCCCTGT</string></haplotype><haplotype><string>GGTTGCACTCTA</string></haplotype><haplotype><string>GGTTGCACTCTA</string></haplotype><haplotype><string>AGTTGCCCCTGT</string></haplotype></genotype><genotype><name><string>BA213c14t7_Con-B86_conquest2_54-L034935-099-023-F07-A.ab1</string></name><haplotype><string>GGATGCCTCTGA</string></haplotype><haplotype><string>GGATGCCTCTGA</string></haplotype><haplotype><string>GGATGCCTCTGA</string></haplotype><haplotype><string>GGATGCACTCTA</string></haplotype></genotype><genotype><name><string>BA213c14t7_Con-B108_conquest2_29-L034935-099-023-E04-A.ab1</string></name><haplotype><string>GGTTGCCCCTGA</string></haplotype><haplotype><string>AGTTGCCCCTGT</string></haplotype><haplotype><string>AGTTGCCCCTGT</string></haplotype><haplotype><string>AGTTGCCCCCGT</string></haplotype></genotype></genotypes></haplotyping><haplotyping><score>209177</score><haplotypes><haplotype><string>AATGACCCTTGA</string><necessarity>false</necessarity></haplotype><haplotype><string>AGTTGCACTTGA</string><necessarity>false</necessarity></haplotype><haplotype><string>AGTTGCCCCCGT</string><necessarity>false</necessarity></haplotype><haplotype><string>AGTTGCCCCTGT</string><necessarity>false</necessarity></haplotype><haplotype><string>GGATGCACTCTA</string><necessarity>false</necessarity></haplotype><haplotype><string>GGATGCCCCTGA</string><necessarity>false</necessarity></haplotype><haplotype><string>GGATGCCTCTGA</string><necessarity>false</necessarity></haplotype><haplotype><string>GGATGTCTCCTA</string><necessarity>false</necessarity></haplotype><haplotype><string>GGTTGCACTCTA</string><necessarity>false</necessarity></haplotype><haplotype><string>GGTTGCCCCTGA</string><necessarity>false</necessarity></haplotype><haplotype><string>GGTTGCCCCTGT</string><necessarity>false</necessarity></haplotype><haplotype><string>GGTTGTACTCTA</string><necessarity>false</necessarity></haplotype></haplotypes><genotypes><genotype><name><string>BA213c14t7_Con-S9_Conquest2_09-L029615-099-002-A02-A.ab1</string></name><haplotype><string>GGTTGCCCCTGT</string></haplotype><haplotype><string>AGTTGCCCCCGT</string></haplotype><haplotype><string>AGTTGCCCCCGT</string></haplotype><haplotype><string>AGTTGCACTTGA</string></haplotype></genotype><genotype><name><string>BA213c14t7_Con-S25_Conquest2_25-L029615-099-002-A04-A.ab1</string></name><haplotype><string>AATGACCCTTGA</string></haplotype><haplotype><string>AATGACCCTTGA</string></haplotype><haplotype><string>AATGACCCTTGA</string></haplotype><haplotype><string>AATGACCCTTGA</string></haplotype></genotype><genotype><name><string>BA213c14t7_Con-S50_Conquest2_50-L029615-099-002-B07-A.ab1</string></name><haplotype><string>GGTTGCCCCTGT</string></haplotype><haplotype><string>GGTTGCACTCTA</string></haplotype><haplotype><string>AGTTGCCCCTGT</string></haplotype><haplotype><string>AGTTGCCCCCGT</string></haplotype></genotype><genotype><name><string>BA213c14t7_Con-S73_Conquest2_73-L029615-099-002-A10-A.ab1</string></name><haplotype><string>GGTTGCCCCTGA</string></haplotype><haplotype><string>GGATGCCTCTGA</string></haplotype><haplotype><string>GGATGCCTCTGA</string></haplotype><haplotype><string>AGTTGCCCCTGT</string></haplotype></genotype><genotype><name><string>BA213c14t7_Con-S83_Conquest2_83-L029615-099-002-C11-A.ab1</string></name><haplotype><string>GGTTGTACTCTA</string></haplotype><haplotype><string>GGTTGCACTCTA</string></haplotype><haplotype><string>AGTTGCCCCTGT</string></haplotype><haplotype><string>AGTTGCCCCTGT</string></haplotype></genotype><genotype><name><string>BA213c14t7_Con-S89_Conquest2_89-L029615-099-002-A12-A.ab1</string></name><haplotype><string>GGTTGCACTCTA</string></haplotype><haplotype><string>GGTTGCACTCTA</string></haplotype><haplotype><string>GGATGTCTCCTA</string></haplotype><haplotype><string>GGATGCCCCTGA</string></haplotype></genotype><genotype><name><string>BA213c14t7_Con-S93_Conquest2_93-L029615-099-002-E12-A.ab1</string></name><haplotype><string>GGATGCCTCTGA</string></haplotype><haplotype><string>GGATGCCCCTGA</string></haplotype><haplotype><string>AATGACCCTTGA</string></haplotype><haplotype><string>AATGACCCTTGA</string></haplotype></genotype><genotype><name><string>BA213c14t7_Con-B1_conquest2_49-L034043-099-018-A07-A.ab1</string></name><haplotype><string>GGTTGCCCCTGA</string></haplotype><haplotype><string>GGATGCCTCTGA</string></haplotype><haplotype><string>GGATGCCTCTGA</string></haplotype><haplotype><string>GGATGCACTCTA</string></haplotype></genotype><genotype><name><string>BA213c14t7_Con-B4_conquest2_52-L034043-099-018-D07-A.ab1</string></name><haplotype><string>GGTTGCACTCTA</string></haplotype><haplotype><string>GGATGCCTCTGA</string></haplotype><haplotype><string>GGATGCCTCTGA</string></haplotype><haplotype><string>GGATGCCTCTGA</string></haplotype></genotype><genotype><name><string>BA213c14t7_Con-B26_conquest2_02-L034935-099-023-B01-A.ab1</string></name><haplotype><string>GGATGCCTCTGA</string></haplotype><haplotype><string>GGATGCCTCTGA</string></haplotype><haplotype><string>GGATGCCTCTGA</string></haplotype><haplotype><string>GGATGCACTCTA</string></haplotype></genotype><genotype><name><string>BA213c14t7_Con-B30_conquest2_06-L034935-099-023-F01-A.ab1</string></name><haplotype><string>GGTTGTACTCTA</string></haplotype><haplotype><string>GGTTGCACTCTA</string></haplotype><haplotype><string>GGTTGCACTCTA</string></haplotype><haplotype><string>GGTTGCACTCTA</string></haplotype></genotype><genotype><name><string>BA213c14t7_Con-B37_conquest2_29-L034043-099-018-E04-A.ab1</string></name><haplotype><string>GGTTGCCCCTGT</string></haplotype><haplotype><string>GGATGCCTCTGA</string></haplotype><haplotype><string>GGATGCCTCTGA</string></haplotype><haplotype><string>AGTTGCCCCTGT</string></haplotype></genotype><genotype><name><string>BA213c14t7_Con-B43_conquest2_28-L034043-099-018-D04-A.ab1</string></name><haplotype><string>GGTTGCCCCTGT</string></haplotype><haplotype><string>AGTTGCCCCTGT</string></haplotype><haplotype><string>AGTTGCCCCTGT</string></haplotype><haplotype><string>AGTTGCCCCTGT</string></haplotype></genotype><genotype><name><string>BA213c14t7_Con-B52_conquest2_64-L034043-099-018-H08-A.ab1</string></name><haplotype><string>GGATGCCTCTGA</string></haplotype><haplotype><string>GGATGCCTCTGA</string></haplotype><haplotype><string>GGATGCCCCTGA</string></haplotype><haplotype><string>AGTTGCCCCTGT</string></haplotype></genotype><genotype><name><string>BA213c14t7_Con-B62_conquest2_08-034161-achen-B62-A.ab1</string></name><haplotype><string>GGTTGCCCCTGA</string></haplotype><haplotype><string>GGTTGCACTCTA</string></haplotype><haplotype><string>GGATGCCTCTGA</string></haplotype><haplotype><string>GGATGCCTCTGA</string></haplotype></genotype><genotype><name><string>BA213c14t7_Con-B75_conquest2_43-L034935-099-023-C06-A.ab1</string></name><haplotype><string>GGTTGCCCCTGA</string></haplotype><haplotype><string>GGTTGCCCCTGA</string></haplotype><haplotype><string>GGATGCCTCTGA</string></haplotype><haplotype><string>GGATGCCTCTGA</string></haplotype></genotype><genotype><name><string>BA213c14t7_Con-B80_conquest2_48-L034935-099-023-H06-A.ab1</string></name><haplotype><string>GGTTGCCCCTGT</string></haplotype><haplotype><string>GGTTGCACTCTA</string></haplotype><haplotype><string>GGTTGCACTCTA</string></haplotype><haplotype><string>AGTTGCCCCTGT</string></haplotype></genotype><genotype><name><string>BA213c14t7_Con-B86_conquest2_54-L034935-099-023-F07-A.ab1</string></name><haplotype><string>GGATGCCTCTGA</string></haplotype><haplotype><string>GGATGCCTCTGA</string></haplotype><haplotype><string>GGATGCCTCTGA</string></haplotype><haplotype><string>GGATGCACTCTA</string></haplotype></genotype><genotype><name><string>BA213c14t7_Con-B108_conquest2_29-L034935-099-023-E04-A.ab1</string></name><haplotype><string>GGTTGCCCCTGA</string></haplotype><haplotype><string>AGTTGCCCCTGT</string></haplotype><haplotype><string>AGTTGCCCCTGT</string></haplotype><haplotype><string>AGTTGCCCCCGT</string></haplotype></genotype></genotypes></haplotyping><haplotyping><score>208940</score><haplotypes><haplotype><string>AATGACCCTTGA</string><necessarity>false</necessarity></haplotype><haplotype><string>AGTTGCACTCGT</string><necessarity>false</necessarity></haplotype><haplotype><string>AGTTGCCCCCGT</string><necessarity>false</necessarity></haplotype><haplotype><string>AGTTGCCCCTGT</string><necessarity>false</necessarity></haplotype><haplotype><string>GGATGCACTCTA</string><necessarity>false</necessarity></haplotype><haplotype><string>GGATGCCCCTGA</string><necessarity>false</necessarity></haplotype><haplotype><string>GGATGCCTCTGA</string><necessarity>false</necessarity></haplotype><haplotype><string>GGTTGCACTCTA</string><necessarity>false</necessarity></haplotype><haplotype><string>GGTTGCCCCTGA</string><necessarity>false</necessarity></haplotype><haplotype><string>GGTTGCCCCTGT</string><necessarity>false</necessarity></haplotype><haplotype><string>GGTTGCCTCCTA</string><necessarity>false</necessarity></haplotype><haplotype><string>GGTTGTACTCTA</string><necessarity>false</necessarity></haplotype></haplotypes><genotypes><genotype><name><string>BA213c14t7_Con-S9_Conquest2_09-L029615-099-002-A02-A.ab1</string></name><haplotype><string>GGTTGCCCCTGA</string></haplotype><haplotype><string>AGTTGCCCCTGT</string></haplotype><haplotype><string>AGTTGCCCCCGT</string></haplotype><haplotype><string>AGTTGCACTCGT</string></haplotype></genotype><genotype><name><string>BA213c14t7_Con-S25_Conquest2_25-L029615-099-002-A04-A.ab1</string></name><haplotype><string>AATGACCCTTGA</string></haplotype><haplotype><string>AATGACCCTTGA</string></haplotype><haplotype><string>AATGACCCTTGA</string></haplotype><haplotype><string>AATGACCCTTGA</string></haplotype></genotype><genotype><name><string>BA213c14t7_Con-S50_Conquest2_50-L029615-099-002-B07-A.ab1</string></name><haplotype><string>GGTTGCCCCTGT</string></haplotype><haplotype><string>GGTTGCACTCTA</string></haplotype><haplotype><string>AGTTGCCCCTGT</string></haplotype><haplotype><string>AGTTGCCCCCGT</string></haplotype></genotype><genotype><name><string>BA213c14t7_Con-S73_Conquest2_73-L029615-099-002-A10-A.ab1</string></name><haplotype><string>GGTTGCCCCTGA</string></haplotype><haplotype><string>GGATGCCTCTGA</string></haplotype><haplotype><string>GGATGCCTCTGA</string></haplotype><haplotype><string>AGTTGCCCCTGT</string></haplotype></genotype><genotype><name><string>BA213c14t7_Con-S83_Conquest2_83-L029615-099-002-C11-A.ab1</string></name><haplotype><string>GGTTGTACTCTA</string></haplotype><haplotype><string>GGTTGCACTCTA</string></haplotype><haplotype><string>AGTTGCCCCTGT</string></haplotype><haplotype><string>AGTTGCCCCTGT</string></haplotype></genotype><genotype><name><string>BA213c14t7_Con-S89_Conquest2_89-L029615-099-002-A12-A.ab1</string></name><haplotype><string>GGTTGTACTCTA</string></haplotype><haplotype><string>GGTTGCCTCCTA</string></haplotype><haplotype><string>GGATGCCCCTGA</string></haplotype><haplotype><string>GGATGCACTCTA</string></haplotype></genotype><genotype><name><string>BA213c14t7_Con-S93_Conquest2_93-L029615-099-002-E12-A.ab1</string></name><haplotype><string>GGATGCCTCTGA</string></haplotype><haplotype><string>GGATGCCCCTGA</string></haplotype><haplotype><string>AATGACCCTTGA</string></haplotype><haplotype><string>AATGACCCTTGA</string></haplotype></genotype><genotype><name><string>BA213c14t7_Con-B1_conquest2_49-L034043-099-018-A07-A.ab1</string></name><haplotype><string>GGTTGCACTCTA</string></haplotype><haplotype><string>GGATGCCTCTGA</string></haplotype><haplotype><string>GGATGCCTCTGA</string></haplotype><haplotype><string>GGATGCCCCTGA</string></haplotype></genotype><genotype><name><string>BA213c14t7_Con-B4_conquest2_52-L034043-099-018-D07-A.ab1</string></name><haplotype><string>GGTTGCACTCTA</string></haplotype><haplotype><string>GGATGCCTCTGA</string></haplotype><haplotype><string>GGATGCCTCTGA</string></haplotype><haplotype><string>GGATGCCTCTGA</string></haplotype></genotype><genotype><name><string>BA213c14t7_Con-B26_conquest2_02-L034935-099-023-B01-A.ab1</string></name><haplotype><string>GGATGCCTCTGA</string></haplotype><haplotype><string>GGATGCCTCTGA</string></haplotype><haplotype><string>GGATGCCTCTGA</string></haplotype><haplotype><string>GGATGCACTCTA</string></haplotype></genotype><genotype><name><string>BA213c14t7_Con-B30_conquest2_06-L034935-099-023-F01-A.ab1</string></name><haplotype><string>GGTTGTACTCTA</string></haplotype><haplotype><string>GGTTGCACTCTA</string></haplotype><haplotype><string>GGTTGCACTCTA</string></haplotype><haplotype><string>GGTTGCACTCTA</string></haplotype></genotype><genotype><name><string>BA213c14t7_Con-B37_conquest2_29-L034043-099-018-E04-A.ab1</string></name><haplotype><string>GGTTGCCCCTGT</string></haplotype><haplotype><string>GGATGCCTCTGA</string></haplotype><haplotype><string>GGATGCCTCTGA</string></haplotype><haplotype><string>AGTTGCCCCTGT</string></haplotype></genotype><genotype><name><string>BA213c14t7_Con-B43_conquest2_28-L034043-099-018-D04-A.ab1</string></name><haplotype><string>GGTTGCCCCTGT</string></haplotype><haplotype><string>AGTTGCCCCTGT</string></haplotype><haplotype><string>AGTTGCCCCTGT</string></haplotype><haplotype><string>AGTTGCCCCTGT</string></haplotype></genotype><genotype><name><string>BA213c14t7_Con-B52_conquest2_64-L034043-099-018-H08-A.ab1</string></name><haplotype><string>GGATGCCTCTGA</string></haplotype><haplotype><string>GGATGCCTCTGA</string></haplotype><haplotype><string>GGATGCCCCTGA</string></haplotype><haplotype><string>AGTTGCCCCTGT</string></haplotype></genotype><genotype><name><string>BA213c14t7_Con-B62_conquest2_08-034161-achen-B62-A.ab1</string></name><haplotype><string>GGTTGCCCCTGA</string></haplotype><haplotype><string>GGTTGCACTCTA</string></haplotype><haplotype><string>GGATGCCTCTGA</string></haplotype><haplotype><string>GGATGCCTCTGA</string></haplotype></genotype><genotype><name><string>BA213c14t7_Con-B75_conquest2_43-L034935-099-023-C06-A.ab1</string></name><haplotype><string>GGTTGCCCCTGA</string></haplotype><haplotype><string>GGTTGCCCCTGA</string></haplotype><haplotype><string>GGATGCCTCTGA</string></haplotype><haplotype><string>GGATGCCTCTGA</string></haplotype></genotype><genotype><name><string>BA213c14t7_Con-B80_conquest2_48-L034935-099-023-H06-A.ab1</string></name><haplotype><string>GGTTGCCCCTGT</string></haplotype><haplotype><string>GGTTGCACTCTA</string></haplotype><haplotype><string>GGTTGCACTCTA</string></haplotype><haplotype><string>AGTTGCCCCTGT</string></haplotype></genotype><genotype><name><string>BA213c14t7_Con-B86_conquest2_54-L034935-099-023-F07-A.ab1</string></name><haplotype><string>GGATGCCTCTGA</string></haplotype><haplotype><string>GGATGCCTCTGA</string></haplotype><haplotype><string>GGATGCCTCTGA</string></haplotype><haplotype><string>GGATGCACTCTA</string></haplotype></genotype><genotype><name><string>BA213c14t7_Con-B108_conquest2_29-L034935-099-023-E04-A.ab1</string></name><haplotype><string>GGTTGCCCCTGA</string></haplotype><haplotype><string>AGTTGCCCCTGT</string></haplotype><haplotype><string>AGTTGCCCCTGT</string></haplotype><haplotype><string>AGTTGCCCCCGT</string></haplotype></genotype></genotypes></haplotyping><haplotyping><score>208913</score><haplotypes><haplotype><string>AATGACCCTTGA</string><necessarity>false</necessarity></haplotype><haplotype><string>AGTTGCACTCGT</string><necessarity>false</necessarity></haplotype><haplotype><string>AGTTGCCCCCGT</string><necessarity>false</necessarity></haplotype><haplotype><string>AGTTGCCCCTGT</string><necessarity>false</necessarity></haplotype><haplotype><string>GGATGCACTCTA</string><necessarity>false</necessarity></haplotype><haplotype><string>GGATGCCCCTGA</string><necessarity>false</necessarity></haplotype><haplotype><string>GGATGCCTCTGA</string><necessarity>false</necessarity></haplotype><haplotype><string>GGTTGCACTCTA</string><necessarity>false</necessarity></haplotype><haplotype><string>GGTTGCCCCTGA</string><necessarity>false</necessarity></haplotype><haplotype><string>GGTTGCCCCTGT</string><necessarity>false</necessarity></haplotype><haplotype><string>GGTTGTACTCTA</string><necessarity>false</necessarity></haplotype><haplotype><string>GGTTGTCTCCTA</string><necessarity>false</necessarity></haplotype></haplotypes><genotypes><genotype><name><string>BA213c14t7_Con-S9_Conquest2_09-L029615-099-002-A02-A.ab1</string></name><haplotype><string>GGTTGCCCCTGA</string></haplotype><haplotype><string>AGTTGCCCCTGT</string></haplotype><haplotype><string>AGTTGCCCCCGT</string></haplotype><haplotype><string>AGTTGCACTCGT</string></haplotype></genotype><genotype><name><string>BA213c14t7_Con-S25_Conquest2_25-L029615-099-002-A04-A.ab1</string></name><haplotype><string>AATGACCCTTGA</string></haplotype><haplotype><string>AATGACCCTTGA</string></haplotype><haplotype><string>AATGACCCTTGA</string></haplotype><haplotype><string>AATGACCCTTGA</string></haplotype></genotype><genotype><name><string>BA213c14t7_Con-S50_Conquest2_50-L029615-099-002-B07-A.ab1</string></name><haplotype><string>GGTTGCCCCTGT</string></haplotype><haplotype><string>GGTTGCACTCTA</string></haplotype><haplotype><string>AGTTGCCCCTGT</string></haplotype><haplotype><string>AGTTGCCCCCGT</string></haplotype></genotype><genotype><name><string>BA213c14t7_Con-S73_Conquest2_73-L029615-099-002-A10-A.ab1</string></name><haplotype><string>GGTTGCCCCTGA</string></haplotype><haplotype><string>GGATGCCTCTGA</string></haplotype><haplotype><string>GGATGCCTCTGA</string></haplotype><haplotype><string>AGTTGCCCCTGT</string></haplotype></genotype><genotype><name><string>BA213c14t7_Con-S83_Conquest2_83-L029615-099-002-C11-A.ab1</string></name><haplotype><string>GGTTGTACTCTA</string></haplotype><haplotype><string>GGTTGCACTCTA</string></haplotype><haplotype><string>AGTTGCCCCTGT</string></haplotype><haplotype><string>AGTTGCCCCTGT</string></haplotype></genotype><genotype><name><string>BA213c14t7_Con-S89_Conquest2_89-L029615-099-002-A12-A.ab1</string></name><haplotype><string>GGTTGTCTCCTA</string></haplotype><haplotype><string>GGTTGCCCCTGA</string></haplotype><haplotype><string>GGATGCACTCTA</string></haplotype><haplotype><string>GGATGCACTCTA</string></haplotype></genotype><genotype><name><string>BA213c14t7_Con-S93_Conquest2_93-L029615-099-002-E12-A.ab1</string></name><haplotype><string>GGATGCCTCTGA</string></haplotype><haplotype><string>GGATGCCCCTGA</string></haplotype><haplotype><string>AATGACCCTTGA</string></haplotype><haplotype><string>AATGACCCTTGA</string></haplotype></genotype><genotype><name><string>BA213c14t7_Con-B1_conquest2_49-L034043-099-018-A07-A.ab1</string></name><haplotype><string>GGTTGCCCCTGA</string></haplotype><haplotype><string>GGATGCCTCTGA</string></haplotype><haplotype><string>GGATGCCTCTGA</string></haplotype><haplotype><string>GGATGCACTCTA</string></haplotype></genotype><genotype><name><string>BA213c14t7_Con-B4_conquest2_52-L034043-099-018-D07-A.ab1</string></name><haplotype><string>GGTTGCACTCTA</string></haplotype><haplotype><string>GGATGCCTCTGA</string></haplotype><haplotype><string>GGATGCCTCTGA</string></haplotype><haplotype><string>GGATGCCTCTGA</string></haplotype></genotype><genotype><name><string>BA213c14t7_Con-B26_conquest2_02-L034935-099-023-B01-A.ab1</string></name><haplotype><string>GGATGCCTCTGA</string></haplotype><haplotype><string>GGATGCCTCTGA</string></haplotype><haplotype><string>GGATGCCTCTGA</string></haplotype><haplotype><string>GGATGCACTCTA</string></haplotype></genotype><genotype><name><string>BA213c14t7_Con-B30_conquest2_06-L034935-099-023-F01-A.ab1</string></name><haplotype><string>GGTTGTACTCTA</string></haplotype><haplotype><string>GGTTGCACTCTA</string></haplotype><haplotype><string>GGTTGCACTCTA</string></haplotype><haplotype><string>GGTTGCACTCTA</string></haplotype></genotype><genotype><name><string>BA213c14t7_Con-B37_conquest2_29-L034043-099-018-E04-A.ab1</string></name><haplotype><string>GGTTGCCCCTGT</string></haplotype><haplotype><string>GGATGCCTCTGA</string></haplotype><haplotype><string>GGATGCCTCTGA</string></haplotype><haplotype><string>AGTTGCCCCTGT</string></haplotype></genotype><genotype><name><string>BA213c14t7_Con-B43_conquest2_28-L034043-099-018-D04-A.ab1</string></name><haplotype><string>GGTTGCCCCTGT</string></haplotype><haplotype><string>AGTTGCCCCTGT</string></haplotype><haplotype><string>AGTTGCCCCTGT</string></haplotype><haplotype><string>AGTTGCCCCTGT</string></haplotype></genotype><genotype><name><string>BA213c14t7_Con-B52_conquest2_64-L034043-099-018-H08-A.ab1</string></name><haplotype><string>GGATGCCTCTGA</string></haplotype><haplotype><string>GGATGCCTCTGA</string></haplotype><haplotype><string>GGATGCCCCTGA</string></haplotype><haplotype><string>AGTTGCCCCTGT</string></haplotype></genotype><genotype><name><string>BA213c14t7_Con-B62_conquest2_08-034161-achen-B62-A.ab1</string></name><haplotype><string>GGTTGCCCCTGA</string></haplotype><haplotype><string>GGTTGCACTCTA</string></haplotype><haplotype><string>GGATGCCTCTGA</string></haplotype><haplotype><string>GGATGCCTCTGA</string></haplotype></genotype><genotype><name><string>BA213c14t7_Con-B75_conquest2_43-L034935-099-023-C06-A.ab1</string></name><haplotype><string>GGTTGCCCCTGA</string></haplotype><haplotype><string>GGTTGCCCCTGA</string></haplotype><haplotype><string>GGATGCCTCTGA</string></haplotype><haplotype><string>GGATGCCTCTGA</string></haplotype></genotype><genotype><name><string>BA213c14t7_Con-B80_conquest2_48-L034935-099-023-H06-A.ab1</string></name><haplotype><string>GGTTGCCCCTGT</string></haplotype><haplotype><string>GGTTGCACTCTA</string></haplotype><haplotype><string>GGTTGCACTCTA</string></haplotype><haplotype><string>AGTTGCCCCTGT</string></haplotype></genotype><genotype><name><string>BA213c14t7_Con-B86_conquest2_54-L034935-099-023-F07-A.ab1</string></name><haplotype><string>GGATGCCTCTGA</string></haplotype><haplotype><string>GGATGCCTCTGA</string></haplotype><haplotype><string>GGATGCCTCTGA</string></haplotype><haplotype><string>GGATGCACTCTA</string></haplotype></genotype><genotype><name><string>BA213c14t7_Con-B108_conquest2_29-L034935-099-023-E04-A.ab1</string></name><haplotype><string>GGTTGCCCCTGA</string></haplotype><haplotype><string>AGTTGCCCCTGT</string></haplotype><haplotype><string>AGTTGCCCCTGT</string></haplotype><haplotype><string>AGTTGCCCCCGT</string></haplotype></genotype></genotypes></haplotyping><haplotyping><score>208760</score><haplotypes><haplotype><string>AATGACCCTTGA</string><necessarity>false</necessarity></haplotype><haplotype><string>AGTTGCACTCGT</string><necessarity>false</necessarity></haplotype><haplotype><string>AGTTGCCCCCGT</string><necessarity>false</necessarity></haplotype><haplotype><string>AGTTGCCCCTGT</string><necessarity>false</necessarity></haplotype><haplotype><string>GGATGCACTCTA</string><necessarity>false</necessarity></haplotype><haplotype><string>GGATGCCCCTGA</string><necessarity>false</necessarity></haplotype><haplotype><string>GGATGCCTCCTA</string><necessarity>false</necessarity></haplotype><haplotype><string>GGATGCCTCTGA</string><necessarity>false</necessarity></haplotype><haplotype><string>GGTTGCACTCTA</string><necessarity>false</necessarity></haplotype><haplotype><string>GGTTGCCCCTGA</string><necessarity>false</necessarity></haplotype><haplotype><string>GGTTGCCCCTGT</string><necessarity>false</necessarity></haplotype><haplotype><string>GGTTGTACTCTA</string><necessarity>false</necessarity></haplotype></haplotypes><genotypes><genotype><name><string>BA213c14t7_Con-S9_Conquest2_09-L029615-099-002-A02-A.ab1</string></name><haplotype><string>GGTTGCCCCTGA</string></haplotype><haplotype><string>AGTTGCCCCTGT</string></haplotype><haplotype><string>AGTTGCCCCCGT</string></haplotype><haplotype><string>AGTTGCACTCGT</string></haplotype></genotype><genotype><name><string>BA213c14t7_Con-S25_Conquest2_25-L029615-099-002-A04-A.ab1</string></name><haplotype><string>AATGACCCTTGA</string></haplotype><haplotype><string>AATGACCCTTGA</string></haplotype><haplotype><string>AATGACCCTTGA</string></haplotype><haplotype><string>AATGACCCTTGA</string></haplotype></genotype><genotype><name><string>BA213c14t7_Con-S50_Conquest2_50-L029615-099-002-B07-A.ab1</string></name><haplotype><string>GGTTGCCCCTGT</string></haplotype><haplotype><string>GGTTGCACTCTA</string></haplotype><haplotype><string>AGTTGCCCCTGT</string></haplotype><haplotype><string>AGTTGCCCCCGT</string></haplotype></genotype><genotype><name><string>BA213c14t7_Con-S73_Conquest2_73-L029615-099-002-A10-A.ab1</string></name><haplotype><string>GGTTGCCCCTGA</string></haplotype><haplotype><string>GGATGCCTCTGA</string></haplotype><haplotype><string>GGATGCCTCTGA</string></haplotype><haplotype><string>AGTTGCCCCTGT</string></haplotype></genotype><genotype><name><string>BA213c14t7_Con-S83_Conquest2_83-L029615-099-002-C11-A.ab1</string></name><haplotype><string>GGTTGTACTCTA</string></haplotype><haplotype><string>GGTTGCACTCTA</string></haplotype><haplotype><string>AGTTGCCCCTGT</string></haplotype><haplotype><string>AGTTGCCCCTGT</string></haplotype></genotype><genotype><name><string>BA213c14t7_Con-S89_Conquest2_89-L029615-099-002-A12-A.ab1</string></name><haplotype><string>GGTTGTACTCTA</string></haplotype><haplotype><string>GGTTGCCCCTGA</string></haplotype><haplotype><string>GGATGCCTCCTA</string></haplotype><haplotype><string>GGATGCACTCTA</string></haplotype></genotype><genotype><name><string>BA213c14t7_Con-S93_Conquest2_93-L029615-099-002-E12-A.ab1</string></name><haplotype><string>GGATGCCTCTGA</string></haplotype><haplotype><string>GGATGCCCCTGA</string></haplotype><haplotype><string>AATGACCCTTGA</string></haplotype><haplotype><string>AATGACCCTTGA</string></haplotype></genotype><genotype><name><string>BA213c14t7_Con-B1_conquest2_49-L034043-099-018-A07-A.ab1</string></name><haplotype><string>GGTTGCCCCTGA</string></haplotype><haplotype><string>GGATGCCTCTGA</string></haplotype><haplotype><string>GGATGCCTCTGA</string></haplotype><haplotype><string>GGATGCACTCTA</string></haplotype></genotype><genotype><name><string>BA213c14t7_Con-B4_conquest2_52-L034043-099-018-D07-A.ab1</string></name><haplotype><string>GGTTGCACTCTA</string></haplotype><haplotype><string>GGATGCCTCTGA</string></haplotype><haplotype><string>GGATGCCTCTGA</string></haplotype><haplotype><string>GGATGCCTCTGA</string></haplotype></genotype><genotype><name><string>BA213c14t7_Con-B26_conquest2_02-L034935-099-023-B01-A.ab1</string></name><haplotype><string>GGATGCCTCTGA</string></haplotype><haplotype><string>GGATGCCTCTGA</string></haplotype><haplotype><string>GGATGCCTCTGA</string></haplotype><haplotype><string>GGATGCACTCTA</string></haplotype></genotype><genotype><name><string>BA213c14t7_Con-B30_conquest2_06-L034935-099-023-F01-A.ab1</string></name><haplotype><string>GGTTGTACTCTA</string></haplotype><haplotype><string>GGTTGCACTCTA</string></haplotype><haplotype><string>GGTTGCACTCTA</string></haplotype><haplotype><string>GGTTGCACTCTA</string></haplotype></genotype><genotype><name><string>BA213c14t7_Con-B37_conquest2_29-L034043-099-018-E04-A.ab1</string></name><haplotype><string>GGTTGCCCCTGT</string></haplotype><haplotype><string>GGATGCCTCTGA</string></haplotype><haplotype><string>GGATGCCTCTGA</string></haplotype><haplotype><string>AGTTGCCCCTGT</string></haplotype></genotype><genotype><name><string>BA213c14t7_Con-B43_conquest2_28-L034043-099-018-D04-A.ab1</string></name><haplotype><string>GGTTGCCCCTGT</string></haplotype><haplotype><string>AGTTGCCCCTGT</string></haplotype><haplotype><string>AGTTGCCCCTGT</string></haplotype><haplotype><string>AGTTGCCCCTGT</string></haplotype></genotype><genotype><name><string>BA213c14t7_Con-B52_conquest2_64-L034043-099-018-H08-A.ab1</string></name><haplotype><string>GGATGCCTCTGA</string></haplotype><haplotype><string>GGATGCCTCTGA</string></haplotype><haplotype><string>GGATGCCCCTGA</string></haplotype><haplotype><string>AGTTGCCCCTGT</string></haplotype></genotype><genotype><name><string>BA213c14t7_Con-B62_conquest2_08-034161-achen-B62-A.ab1</string></name><haplotype><string>GGTTGCCCCTGA</string></haplotype><haplotype><string>GGTTGCACTCTA</string></haplotype><haplotype><string>GGATGCCTCTGA</string></haplotype><haplotype><string>GGATGCCTCTGA</string></haplotype></genotype><genotype><name><string>BA213c14t7_Con-B75_conquest2_43-L034935-099-023-C06-A.ab1</string></name><haplotype><string>GGTTGCCCCTGA</string></haplotype><haplotype><string>GGTTGCCCCTGA</string></haplotype><haplotype><string>GGATGCCTCTGA</string></haplotype><haplotype><string>GGATGCCTCTGA</string></haplotype></genotype><genotype><name><string>BA213c14t7_Con-B80_conquest2_48-L034935-099-023-H06-A.ab1</string></name><haplotype><string>GGTTGCCCCTGT</string></haplotype><haplotype><string>GGTTGCACTCTA</string></haplotype><haplotype><string>GGTTGCACTCTA</string></haplotype><haplotype><string>AGTTGCCCCTGT</string></haplotype></genotype><genotype><name><string>BA213c14t7_Con-B86_conquest2_54-L034935-099-023-F07-A.ab1</string></name><haplotype><string>GGATGCCTCTGA</string></haplotype><haplotype><string>GGATGCCTCTGA</string></haplotype><haplotype><string>GGATGCCTCTGA</string></haplotype><haplotype><string>GGATGCACTCTA</string></haplotype></genotype><genotype><name><string>BA213c14t7_Con-B108_conquest2_29-L034935-099-023-E04-A.ab1</string></name><haplotype><string>GGTTGCCCCTGA</string></haplotype><haplotype><string>AGTTGCCCCTGT</string></haplotype><haplotype><string>AGTTGCCCCTGT</string></haplotype><haplotype><string>AGTTGCCCCCGT</string></haplotype></genotype></genotypes></haplotyping><haplotyping><score>208641</score><haplotypes><haplotype><string>AATGACCCTTGA</string><necessarity>false</necessarity></haplotype><haplotype><string>AGTTGCACTCGA</string><necessarity>false</necessarity></haplotype><haplotype><string>AGTTGCCCCCGT</string><necessarity>false</necessarity></haplotype><haplotype><string>AGTTGCCCCTGT</string><necessarity>false</necessarity></haplotype><haplotype><string>GGATGCACTCTA</string><necessarity>false</necessarity></haplotype><haplotype><string>GGATGCCCCTGA</string><necessarity>false</necessarity></haplotype><haplotype><string>GGATGCCTCTGA</string><necessarity>false</necessarity></haplotype><haplotype><string>GGTTGCACTCTA</string><necessarity>false</necessarity></haplotype><haplotype><string>GGTTGCCCCTGA</string><necessarity>false</necessarity></haplotype><haplotype><string>GGTTGCCCCTGT</string><necessarity>false</necessarity></haplotype><haplotype><string>GGTTGCCTCCTA</string><necessarity>false</necessarity></haplotype><haplotype><string>GGTTGTACTCTA</string><necessarity>false</necessarity></haplotype></haplotypes><genotypes><genotype><name><string>BA213c14t7_Con-S9_Conquest2_09-L029615-099-002-A02-A.ab1</string></name><haplotype><string>GGTTGCCCCTGT</string></haplotype><haplotype><string>AGTTGCCCCTGT</string></haplotype><haplotype><string>AGTTGCCCCCGT</string></haplotype><haplotype><string>AGTTGCACTCGA</string></haplotype></genotype><genotype><name><string>BA213c14t7_Con-S25_Conquest2_25-L029615-099-002-A04-A.ab1</string></name><haplotype><string>AATGACCCTTGA</string></haplotype><haplotype><string>AATGACCCTTGA</string></haplotype><haplotype><string>AATGACCCTTGA</string></haplotype><haplotype><string>AATGACCCTTGA</string></haplotype></genotype><genotype><name><string>BA213c14t7_Con-S50_Conquest2_50-L029615-099-002-B07-A.ab1</string></name><haplotype><string>GGTTGCCCCTGT</string></haplotype><haplotype><string>GGTTGCACTCTA</string></haplotype><haplotype><string>AGTTGCCCCTGT</string></haplotype><haplotype><string>AGTTGCCCCCGT</string></haplotype></genotype><genotype><name><string>BA213c14t7_Con-S73_Conquest2_73-L029615-099-002-A10-A.ab1</string></name><haplotype><string>GGTTGCCCCTGA</string></haplotype><haplotype><string>GGATGCCTCTGA</string></haplotype><haplotype><string>GGATGCCTCTGA</string></haplotype><haplotype><string>AGTTGCCCCTGT</string></haplotype></genotype><genotype><name><string>BA213c14t7_Con-S83_Conquest2_83-L029615-099-002-C11-A.ab1</string></name><haplotype><string>GGTTGTACTCTA</string></haplotype><haplotype><string>GGTTGCACTCTA</string></haplotype><haplotype><string>AGTTGCCCCTGT</string></haplotype><haplotype><string>AGTTGCCCCTGT</string></haplotype></genotype><genotype><name><string>BA213c14t7_Con-S89_Conquest2_89-L029615-099-002-A12-A.ab1</string></name><haplotype><string>GGTTGTACTCTA</string></haplotype><haplotype><string>GGTTGCCTCCTA</string></haplotype><haplotype><string>GGATGCCCCTGA</string></haplotype><haplotype><string>GGATGCACTCTA</string></haplotype></genotype><genotype><name><string>BA213c14t7_Con-S93_Conquest2_93-L029615-099-002-E12-A.ab1</string></name><haplotype><string>GGATGCCTCTGA</string></haplotype><haplotype><string>GGATGCCCCTGA</string></haplotype><haplotype><string>AATGACCCTTGA</string></haplotype><haplotype><string>AATGACCCTTGA</string></haplotype></genotype><genotype><name><string>BA213c14t7_Con-B1_conquest2_49-L034043-099-018-A07-A.ab1</string></name><haplotype><string>GGTTGCACTCTA</string></haplotype><haplotype><string>GGATGCCTCTGA</string></haplotype><haplotype><string>GGATGCCTCTGA</string></haplotype><haplotype><string>GGATGCCCCTGA</string></haplotype></genotype><genotype><name><string>BA213c14t7_Con-B4_conquest2_52-L034043-099-018-D07-A.ab1</string></name><haplotype><string>GGTTGCACTCTA</string></haplotype><haplotype><string>GGATGCCTCTGA</string></haplotype><haplotype><string>GGATGCCTCTGA</string></haplotype><haplotype><string>GGATGCCTCTGA</string></haplotype></genotype><genotype><name><string>BA213c14t7_Con-B26_conquest2_02-L034935-099-023-B01-A.ab1</string></name><haplotype><string>GGATGCCTCTGA</string></haplotype><haplotype><string>GGATGCCTCTGA</string></haplotype><haplotype><string>GGATGCCTCTGA</string></haplotype><haplotype><string>GGATGCACTCTA</string></haplotype></genotype><genotype><name><string>BA213c14t7_Con-B30_conquest2_06-L034935-099-023-F01-A.ab1</string></name><haplotype><string>GGTTGTACTCTA</string></haplotype><haplotype><string>GGTTGCACTCTA</string></haplotype><haplotype><string>GGTTGCACTCTA</string></haplotype><haplotype><string>GGTTGCACTCTA</string></haplotype></genotype><genotype><name><string>BA213c14t7_Con-B37_conquest2_29-L034043-099-018-E04-A.ab1</string></name><haplotype><string>GGTTGCCCCTGT</string></haplotype><haplotype><string>GGATGCCTCTGA</string></haplotype><haplotype><string>GGATGCCTCTGA</string></haplotype><haplotype><string>AGTTGCCCCTGT</string></haplotype></genotype><genotype><name><string>BA213c14t7_Con-B43_conquest2_28-L034043-099-018-D04-A.ab1</string></name><haplotype><string>GGTTGCCCCTGT</string></haplotype><haplotype><string>AGTTGCCCCTGT</string></haplotype><haplotype><string>AGTTGCCCCTGT</string></haplotype><haplotype><string>AGTTGCCCCTGT</string></haplotype></genotype><genotype><name><string>BA213c14t7_Con-B52_conquest2_64-L034043-099-018-H08-A.ab1</string></name><haplotype><string>GGATGCCTCTGA</string></haplotype><haplotype><string>GGATGCCTCTGA</string></haplotype><haplotype><string>GGATGCCCCTGA</string></haplotype><haplotype><string>AGTTGCCCCTGT</string></haplotype></genotype><genotype><name><string>BA213c14t7_Con-B62_conquest2_08-034161-achen-B62-A.ab1</string></name><haplotype><string>GGTTGCCCCTGA</string></haplotype><haplotype><string>GGTTGCACTCTA</string></haplotype><haplotype><string>GGATGCCTCTGA</string></haplotype><haplotype><string>GGATGCCTCTGA</string></haplotype></genotype><genotype><name><string>BA213c14t7_Con-B75_conquest2_43-L034935-099-023-C06-A.ab1</string></name><haplotype><string>GGTTGCCCCTGA</string></haplotype><haplotype><string>GGTTGCCCCTGA</string></haplotype><haplotype><string>GGATGCCTCTGA</string></haplotype><haplotype><string>GGATGCCTCTGA</string></haplotype></genotype><genotype><name><string>BA213c14t7_Con-B80_conquest2_48-L034935-099-023-H06-A.ab1</string></name><haplotype><string>GGTTGCCCCTGT</string></haplotype><haplotype><string>GGTTGCACTCTA</string></haplotype><haplotype><string>GGTTGCACTCTA</string></haplotype><haplotype><string>AGTTGCCCCTGT</string></haplotype></genotype><genotype><name><string>BA213c14t7_Con-B86_conquest2_54-L034935-099-023-F07-A.ab1</string></name><haplotype><string>GGATGCCTCTGA</string></haplotype><haplotype><string>GGATGCCTCTGA</string></haplotype><haplotype><string>GGATGCCTCTGA</string></haplotype><haplotype><string>GGATGCACTCTA</string></haplotype></genotype><genotype><name><string>BA213c14t7_Con-B108_conquest2_29-L034935-099-023-E04-A.ab1</string></name><haplotype><string>GGTTGCCCCTGA</string></haplotype><haplotype><string>AGTTGCCCCTGT</string></haplotype><haplotype><string>AGTTGCCCCTGT</string></haplotype><haplotype><string>AGTTGCCCCCGT</string></haplotype></genotype></genotypes></haplotyping><haplotyping><score>208624</score><haplotypes><haplotype><string>AATGACCCTTGA</string><necessarity>false</necessarity></haplotype><haplotype><string>AGTTGCCCCCGT</string><necessarity>false</necessarity></haplotype><haplotype><string>AGTTGCCCCTGT</string><necessarity>false</necessarity></haplotype><haplotype><string>GGATGCACTCTA</string><necessarity>false</necessarity></haplotype><haplotype><string>GGATGCCCCTGA</string><necessarity>false</necessarity></haplotype><haplotype><string>GGATGCCTCTGA</string><necessarity>false</necessarity></haplotype><haplotype><string>GGTTGCACTCTA</string><necessarity>false</necessarity></haplotype><haplotype><string>GGTTGCACTTGA</string><necessarity>false</necessarity></haplotype><haplotype><string>GGTTGCCCCCTA</string><necessarity>false</necessarity></haplotype><haplotype><string>GGTTGCCCCTGA</string><necessarity>false</necessarity></haplotype><haplotype><string>GGTTGCCCCTGT</string><necessarity>false</necessarity></haplotype><haplotype><string>GGTTGTACTCTA</string><necessarity>false</necessarity></haplotype></haplotypes><genotypes><genotype><name><string>BA213c14t7_Con-S9_Conquest2_09-L029615-099-002-A02-A.ab1</string></name><haplotype><string>GGTTGCACTTGA</string></haplotype><haplotype><string>AGTTGCCCCTGT</string></haplotype><haplotype><string>AGTTGCCCCCGT</string></haplotype><haplotype><string>AGTTGCCCCCGT</string></haplotype></genotype><genotype><name><string>BA213c14t7_Con-S25_Conquest2_25-L029615-099-002-A04-A.ab1</string></name><haplotype><string>AATGACCCTTGA</string></haplotype><haplotype><string>AATGACCCTTGA</string></haplotype><haplotype><string>AATGACCCTTGA</string></haplotype><haplotype><string>AATGACCCTTGA</string></haplotype></genotype><genotype><name><string>BA213c14t7_Con-S50_Conquest2_50-L029615-099-002-B07-A.ab1</string></name><haplotype><string>GGTTGCCCCTGT</string></haplotype><haplotype><string>GGTTGCACTCTA</string></haplotype><haplotype><string>AGTTGCCCCTGT</string></haplotype><haplotype><string>AGTTGCCCCCGT</string></haplotype></genotype><genotype><name><string>BA213c14t7_Con-S73_Conquest2_73-L029615-099-002-A10-A.ab1</string></name><haplotype><string>GGTTGCCCCTGA</string></haplotype><haplotype><string>GGATGCCTCTGA</string></haplotype><haplotype><string>GGATGCCTCTGA</string></haplotype><haplotype><string>AGTTGCCCCTGT</string></haplotype></genotype><genotype><name><string>BA213c14t7_Con-S83_Conquest2_83-L029615-099-002-C11-A.ab1</string></name><haplotype><string>GGTTGTACTCTA</string></haplotype><haplotype><string>GGTTGCACTCTA</string></haplotype><haplotype><string>AGTTGCCCCTGT</string></haplotype><haplotype><string>AGTTGCCCCTGT</string></haplotype></genotype><genotype><name><string>BA213c14t7_Con-S89_Conquest2_89-L029615-099-002-A12-A.ab1</string></name><haplotype><string>GGTTGTACTCTA</string></haplotype><haplotype><string>GGTTGCCCCCTA</string></haplotype><haplotype><string>GGATGCCTCTGA</string></haplotype><haplotype><string>GGATGCACTCTA</string></haplotype></genotype><genotype><name><string>BA213c14t7_Con-S93_Conquest2_93-L029615-099-002-E12-A.ab1</string></name><haplotype><string>GGATGCCTCTGA</string></haplotype><haplotype><string>GGATGCCCCTGA</string></haplotype><haplotype><string>AATGACCCTTGA</string></haplotype><haplotype><string>AATGACCCTTGA</string></haplotype></genotype><genotype><name><string>BA213c14t7_Con-B1_conquest2_49-L034043-099-018-A07-A.ab1</string></name><haplotype><string>GGTTGCACTCTA</string></haplotype><haplotype><string>GGATGCCTCTGA</string></haplotype><haplotype><string>GGATGCCTCTGA</string></haplotype><haplotype><string>GGATGCCCCTGA</string></haplotype></genotype><genotype><name><string>BA213c14t7_Con-B4_conquest2_52-L034043-099-018-D07-A.ab1</string></name><haplotype><string>GGTTGCACTCTA</string></haplotype><haplotype><string>GGATGCCTCTGA</string></haplotype><haplotype><string>GGATGCCTCTGA</string></haplotype><haplotype><string>GGATGCCTCTGA</string></haplotype></genotype><genotype><name><string>BA213c14t7_Con-B26_conquest2_02-L034935-099-023-B01-A.ab1</string></name><haplotype><string>GGATGCCTCTGA</string></haplotype><haplotype><string>GGATGCCTCTGA</string></haplotype><haplotype><string>GGATGCCTCTGA</string></haplotype><haplotype><string>GGATGCACTCTA</string></haplotype></genotype><genotype><name><string>BA213c14t7_Con-B30_conquest2_06-L034935-099-023-F01-A.ab1</string></name><haplotype><string>GGTTGTACTCTA</string></haplotype><haplotype><string>GGTTGCACTCTA</string></haplotype><haplotype><string>GGTTGCACTCTA</string></haplotype><haplotype><string>GGTTGCACTCTA</string></haplotype></genotype><genotype><name><string>BA213c14t7_Con-B37_conquest2_29-L034043-099-018-E04-A.ab1</string></name><haplotype><string>GGTTGCCCCTGT</string></haplotype><haplotype><string>GGATGCCTCTGA</string></haplotype><haplotype><string>GGATGCCTCTGA</string></haplotype><haplotype><string>AGTTGCCCCTGT</string></haplotype></genotype><genotype><name><string>BA213c14t7_Con-B43_conquest2_28-L034043-099-018-D04-A.ab1</string></name><haplotype><string>GGTTGCCCCTGT</string></haplotype><haplotype><string>AGTTGCCCCTGT</string></haplotype><haplotype><string>AGTTGCCCCTGT</string></haplotype><haplotype><string>AGTTGCCCCTGT</string></haplotype></genotype><genotype><name><string>BA213c14t7_Con-B52_conquest2_64-L034043-099-018-H08-A.ab1</string></name><haplotype><string>GGATGCCTCTGA</string></haplotype><haplotype><string>GGATGCCTCTGA</string></haplotype><haplotype><string>GGATGCCCCTGA</string></haplotype><haplotype><string>AGTTGCCCCTGT</string></haplotype></genotype><genotype><name><string>BA213c14t7_Con-B62_conquest2_08-034161-achen-B62-A.ab1</string></name><haplotype><string>GGTTGCCCCCTA</string></haplotype><haplotype><string>GGTTGCACTTGA</string></haplotype><haplotype><string>GGATGCCTCTGA</string></haplotype><haplotype><string>GGATGCCTCTGA</string></haplotype></genotype><genotype><name><string>BA213c14t7_Con-B75_conquest2_43-L034935-099-023-C06-A.ab1</string></name><haplotype><string>GGTTGCCCCTGA</string></haplotype><haplotype><string>GGTTGCCCCTGA</string></haplotype><haplotype><string>GGATGCCTCTGA</string></haplotype><haplotype><string>GGATGCCTCTGA</string></haplotype></genotype><genotype><name><string>BA213c14t7_Con-B80_conquest2_48-L034935-099-023-H06-A.ab1</string></name><haplotype><string>GGTTGCCCCTGT</string></haplotype><haplotype><string>GGTTGCACTCTA</string></haplotype><haplotype><string>GGTTGCACTCTA</string></haplotype><haplotype><string>AGTTGCCCCTGT</string></haplotype></genotype><genotype><name><string>BA213c14t7_Con-B86_conquest2_54-L034935-099-023-F07-A.ab1</string></name><haplotype><string>GGATGCCTCTGA</string></haplotype><haplotype><string>GGATGCCTCTGA</string></haplotype><haplotype><string>GGATGCCTCTGA</string></haplotype><haplotype><string>GGATGCACTCTA</string></haplotype></genotype><genotype><name><string>BA213c14t7_Con-B108_conquest2_29-L034935-099-023-E04-A.ab1</string></name><haplotype><string>GGTTGCCCCTGA</string></haplotype><haplotype><string>AGTTGCCCCTGT</string></haplotype><haplotype><string>AGTTGCCCCTGT</string></haplotype><haplotype><string>AGTTGCCCCCGT</string></haplotype></genotype></genotypes></haplotyping><haplotyping><score>208614</score><haplotypes><haplotype><string>AATGACCCTTGA</string><necessarity>false</necessarity></haplotype><haplotype><string>AGTTGCACTCGA</string><necessarity>false</necessarity></haplotype><haplotype><string>AGTTGCCCCCGT</string><necessarity>false</necessarity></haplotype><haplotype><string>AGTTGCCCCTGT</string><necessarity>false</necessarity></haplotype><haplotype><string>GGATGCACTCTA</string><necessarity>false</necessarity></haplotype><haplotype><string>GGATGCCCCTGA</string><necessarity>false</necessarity></haplotype><haplotype><string>GGATGCCTCTGA</string><necessarity>false</necessarity></haplotype><haplotype><string>GGTTGCACTCTA</string><necessarity>false</necessarity></haplotype><haplotype><string>GGTTGCCCCTGA</string><necessarity>false</necessarity></haplotype><haplotype><string>GGTTGCCCCTGT</string><necessarity>false</necessarity></haplotype><haplotype><string>GGTTGTACTCTA</string><necessarity>false</necessarity></haplotype><haplotype><string>GGTTGTCTCCTA</string><necessarity>false</necessarity></haplotype></haplotypes><genotypes><genotype><name><string>BA213c14t7_Con-S9_Conquest2_09-L029615-099-002-A02-A.ab1</string></name><haplotype><string>GGTTGCCCCTGT</string></haplotype><haplotype><string>AGTTGCCCCTGT</string></haplotype><haplotype><string>AGTTGCCCCCGT</string></haplotype><haplotype><string>AGTTGCACTCGA</string></haplotype></genotype><genotype><name><string>BA213c14t7_Con-S25_Conquest2_25-L029615-099-002-A04-A.ab1</string></name><haplotype><string>AATGACCCTTGA</string></haplotype><haplotype><string>AATGACCCTTGA</string></haplotype><haplotype><string>AATGACCCTTGA</string></haplotype><haplotype><string>AATGACCCTTGA</string></haplotype></genotype><genotype><name><string>BA213c14t7_Con-S50_Conquest2_50-L029615-099-002-B07-A.ab1</string></name><haplotype><string>GGTTGCCCCTGT</string></haplotype><haplotype><string>GGTTGCACTCTA</string></haplotype><haplotype><string>AGTTGCCCCTGT</string></haplotype><haplotype><string>AGTTGCCCCCGT</string></haplotype></genotype><genotype><name><string>BA213c14t7_Con-S73_Conquest2_73-L029615-099-002-A10-A.ab1</string></name><haplotype><string>GGTTGCCCCTGA</string></haplotype><haplotype><string>GGATGCCTCTGA</string></haplotype><haplotype><string>GGATGCCTCTGA</string></haplotype><haplotype><string>AGTTGCCCCTGT</string></haplotype></genotype><genotype><name><string>BA213c14t7_Con-S83_Conquest2_83-L029615-099-002-C11-A.ab1</string></name><haplotype><string>GGTTGTACTCTA</string></haplotype><haplotype><string>GGTTGCACTCTA</string></haplotype><haplotype><string>AGTTGCCCCTGT</string></haplotype><haplotype><string>AGTTGCCCCTGT</string></haplotype></genotype><genotype><name><string>BA213c14t7_Con-S89_Conquest2_89-L029615-099-002-A12-A.ab1</string></name><haplotype><string>GGTTGTCTCCTA</string></haplotype><haplotype><string>GGTTGCCCCTGA</string></haplotype><haplotype><string>GGATGCACTCTA</string></haplotype><haplotype><string>GGATGCACTCTA</string></haplotype></genotype><genotype><name><string>BA213c14t7_Con-S93_Conquest2_93-L029615-099-002-E12-A.ab1</string></name><haplotype><string>GGATGCCTCTGA</string></haplotype><haplotype><string>GGATGCCCCTGA</string></haplotype><haplotype><string>AATGACCCTTGA</string></haplotype><haplotype><string>AATGACCCTTGA</string></haplotype></genotype><genotype><name><string>BA213c14t7_Con-B1_conquest2_49-L034043-099-018-A07-A.ab1</string></name><haplotype><string>GGTTGCCCCTGA</string></haplotype><haplotype><string>GGATGCCTCTGA</string></haplotype><haplotype><string>GGATGCCTCTGA</string></haplotype><haplotype><string>GGATGCACTCTA</string></haplotype></genotype><genotype><name><string>BA213c14t7_Con-B4_conquest2_52-L034043-099-018-D07-A.ab1</string></name><haplotype><string>GGTTGCACTCTA</string></haplotype><haplotype><string>GGATGCCTCTGA</string></haplotype><haplotype><string>GGATGCCTCTGA</string></haplotype><haplotype><string>GGATGCCTCTGA</string></haplotype></genotype><genotype><name><string>BA213c14t7_Con-B26_conquest2_02-L034935-099-023-B01-A.ab1</string></name><haplotype><string>GGATGCCTCTGA</string></haplotype><haplotype><string>GGATGCCTCTGA</string></haplotype><haplotype><string>GGATGCCTCTGA</string></haplotype><haplotype><string>GGATGCACTCTA</string></haplotype></genotype><genotype><name><string>BA213c14t7_Con-B30_conquest2_06-L034935-099-023-F01-A.ab1</string></name><haplotype><string>GGTTGTACTCTA</string></haplotype><haplotype><string>GGTTGCACTCTA</string></haplotype><haplotype><string>GGTTGCACTCTA</string></haplotype><haplotype><string>GGTTGCACTCTA</string></haplotype></genotype><genotype><name><string>BA213c14t7_Con-B37_conquest2_29-L034043-099-018-E04-A.ab1</string></name><haplotype><string>GGTTGCCCCTGT</string></haplotype><haplotype><string>GGATGCCTCTGA</string></haplotype><haplotype><string>GGATGCCTCTGA</string></haplotype><haplotype><string>AGTTGCCCCTGT</string></haplotype></genotype><genotype><name><string>BA213c14t7_Con-B43_conquest2_28-L034043-099-018-D04-A.ab1</string></name><haplotype><string>GGTTGCCCCTGT</string></haplotype><haplotype><string>AGTTGCCCCTGT</string></haplotype><haplotype><string>AGTTGCCCCTGT</string></haplotype><haplotype><string>AGTTGCCCCTGT</string></haplotype></genotype><genotype><name><string>BA213c14t7_Con-B52_conquest2_64-L034043-099-018-H08-A.ab1</string></name><haplotype><string>GGATGCCTCTGA</string></haplotype><haplotype><string>GGATGCCTCTGA</string></haplotype><haplotype><string>GGATGCCCCTGA</string></haplotype><haplotype><string>AGTTGCCCCTGT</string></haplotype></genotype><genotype><name><string>BA213c14t7_Con-B62_conquest2_08-034161-achen-B62-A.ab1</string></name><haplotype><string>GGTTGCCCCTGA</string></haplotype><haplotype><string>GGTTGCACTCTA</string></haplotype><haplotype><string>GGATGCCTCTGA</string></haplotype><haplotype><string>GGATGCCTCTGA</string></haplotype></genotype><genotype><name><string>BA213c14t7_Con-B75_conquest2_43-L034935-099-023-C06-A.ab1</string></name><haplotype><string>GGTTGCCCCTGA</string></haplotype><haplotype><string>GGTTGCCCCTGA</string></haplotype><haplotype><string>GGATGCCTCTGA</string></haplotype><haplotype><string>GGATGCCTCTGA</string></haplotype></genotype><genotype><name><string>BA213c14t7_Con-B80_conquest2_48-L034935-099-023-H06-A.ab1</string></name><haplotype><string>GGTTGCCCCTGT</string></haplotype><haplotype><string>GGTTGCACTCTA</string></haplotype><haplotype><string>GGTTGCACTCTA</string></haplotype><haplotype><string>AGTTGCCCCTGT</string></haplotype></genotype><genotype><name><string>BA213c14t7_Con-B86_conquest2_54-L034935-099-023-F07-A.ab1</string></name><haplotype><string>GGATGCCTCTGA</string></haplotype><haplotype><string>GGATGCCTCTGA</string></haplotype><haplotype><string>GGATGCCTCTGA</string></haplotype><haplotype><string>GGATGCACTCTA</string></haplotype></genotype><genotype><name><string>BA213c14t7_Con-B108_conquest2_29-L034935-099-023-E04-A.ab1</string></name><haplotype><string>GGTTGCCCCTGA</string></haplotype><haplotype><string>AGTTGCCCCTGT</string></haplotype><haplotype><string>AGTTGCCCCTGT</string></haplotype><haplotype><string>AGTTGCCCCCGT</string></haplotype></genotype></genotypes></haplotyping><haplotyping><score>208378</score><haplotypes><haplotype><string>AATGACCCTTGA</string><necessarity>false</necessarity></haplotype><haplotype><string>AGTTGCACTTGA</string><necessarity>false</necessarity></haplotype><haplotype><string>AGTTGCCCCCGT</string><necessarity>false</necessarity></haplotype><haplotype><string>AGTTGCCCCTGT</string><necessarity>false</necessarity></haplotype><haplotype><string>GGATGCACTCTA</string><necessarity>false</necessarity></haplotype><haplotype><string>GGATGCCCCTGA</string><necessarity>false</necessarity></haplotype><haplotype><string>GGATGCCTCTGA</string><necessarity>false</necessarity></haplotype><haplotype><string>GGTTGCACTCTA</string><necessarity>false</necessarity></haplotype><haplotype><string>GGTTGCCCCTGA</string><necessarity>false</necessarity></haplotype><haplotype><string>GGTTGCCCCTGT</string><necessarity>false</necessarity></haplotype><haplotype><string>GGTTGTACTCTA</string><necessarity>false</necessarity></haplotype><haplotype><string>GGTTGTCTCCTA</string><necessarity>false</necessarity></haplotype></haplotypes><genotypes><genotype><name><string>BA213c14t7_Con-S9_Conquest2_09-L029615-099-002-A02-A.ab1</string></name><haplotype><string>GGTTGCCCCTGT</string></haplotype><haplotype><string>AGTTGCCCCCGT</string></haplotype><haplotype><string>AGTTGCCCCCGT</string></haplotype><haplotype><string>AGTTGCACTTGA</string></haplotype></genotype><genotype><name><string>BA213c14t7_Con-S25_Conquest2_25-L029615-099-002-A04-A.ab1</string></name><haplotype><string>AATGACCCTTGA</string></haplotype><haplotype><string>AATGACCCTTGA</string></haplotype><haplotype><string>AATGACCCTTGA</string></haplotype><haplotype><string>AATGACCCTTGA</string></haplotype></genotype><genotype><name><string>BA213c14t7_Con-S50_Conquest2_50-L029615-099-002-B07-A.ab1</string></name><haplotype><string>GGTTGCCCCTGT</string></haplotype><haplotype><string>GGTTGCACTCTA</string></haplotype><haplotype><string>AGTTGCCCCTGT</string></haplotype><haplotype><string>AGTTGCCCCCGT</string></haplotype></genotype><genotype><name><string>BA213c14t7_Con-S73_Conquest2_73-L029615-099-002-A10-A.ab1</string></name><haplotype><string>GGTTGCCCCTGA</string></haplotype><haplotype><string>GGATGCCTCTGA</string></haplotype><haplotype><string>GGATGCCTCTGA</string></haplotype><haplotype><string>AGTTGCCCCTGT</string></haplotype></genotype><genotype><name><string>BA213c14t7_Con-S83_Conquest2_83-L029615-099-002-C11-A.ab1</string></name><haplotype><string>GGTTGTACTCTA</string></haplotype><haplotype><string>GGTTGCACTCTA</string></haplotype><haplotype><string>AGTTGCCCCTGT</string></haplotype><haplotype><string>AGTTGCCCCTGT</string></haplotype></genotype><genotype><name><string>BA213c14t7_Con-S89_Conquest2_89-L029615-099-002-A12-A.ab1</string></name><haplotype><string>GGTTGTCTCCTA</string></haplotype><haplotype><string>GGTTGCACTCTA</string></haplotype><haplotype><string>GGATGCCCCTGA</string></haplotype><haplotype><string>GGATGCACTCTA</string></haplotype></genotype><genotype><name><string>BA213c14t7_Con-S93_Conquest2_93-L029615-099-002-E12-A.ab1</string></name><haplotype><string>GGATGCCTCTGA</string></haplotype><haplotype><string>GGATGCCCCTGA</string></haplotype><haplotype><string>AATGACCCTTGA</string></haplotype><haplotype><string>AATGACCCTTGA</string></haplotype></genotype><genotype><name><string>BA213c14t7_Con-B1_conquest2_49-L034043-099-018-A07-A.ab1</string></name><haplotype><string>GGTTGCACTCTA</string></haplotype><haplotype><string>GGATGCCTCTGA</string></haplotype><haplotype><string>GGATGCCTCTGA</string></haplotype><haplotype><string>GGATGCCCCTGA</string></haplotype></genotype><genotype><name><string>BA213c14t7_Con-B4_conquest2_52-L034043-099-018-D07-A.ab1</string></name><haplotype><string>GGTTGCACTCTA</string></haplotype><haplotype><string>GGATGCCTCTGA</string></haplotype><haplotype><string>GGATGCCTCTGA</string></haplotype><haplotype><string>GGATGCCTCTGA</string></haplotype></genotype><genotype><name><string>BA213c14t7_Con-B26_conquest2_02-L034935-099-023-B01-A.ab1</string></name><haplotype><string>GGATGCCTCTGA</string></haplotype><haplotype><string>GGATGCCTCTGA</string></haplotype><haplotype><string>GGATGCCTCTGA</string></haplotype><haplotype><string>GGATGCACTCTA</string></haplotype></genotype><genotype><name><string>BA213c14t7_Con-B30_conquest2_06-L034935-099-023-F01-A.ab1</string></name><haplotype><string>GGTTGTACTCTA</string></haplotype><haplotype><string>GGTTGCACTCTA</string></haplotype><haplotype><string>GGTTGCACTCTA</string></haplotype><haplotype><string>GGTTGCACTCTA</string></haplotype></genotype><genotype><name><string>BA213c14t7_Con-B37_conquest2_29-L034043-099-018-E04-A.ab1</string></name><haplotype><string>GGTTGCCCCTGT</string></haplotype><haplotype><string>GGATGCCTCTGA</string></haplotype><haplotype><string>GGATGCCTCTGA</string></haplotype><haplotype><string>AGTTGCCCCTGT</string></haplotype></genotype><genotype><name><string>BA213c14t7_Con-B43_conquest2_28-L034043-099-018-D04-A.ab1</string></name><haplotype><string>GGTTGCCCCTGT</string></haplotype><haplotype><string>AGTTGCCCCTGT</string></haplotype><haplotype><string>AGTTGCCCCTGT</string></haplotype><haplotype><string>AGTTGCCCCTGT</string></haplotype></genotype><genotype><name><string>BA213c14t7_Con-B52_conquest2_64-L034043-099-018-H08-A.ab1</string></name><haplotype><string>GGATGCCTCTGA</string></haplotype><haplotype><string>GGATGCCTCTGA</string></haplotype><haplotype><string>GGATGCCCCTGA</string></haplotype><haplotype><string>AGTTGCCCCTGT</string></haplotype></genotype><genotype><name><string>BA213c14t7_Con-B62_conquest2_08-034161-achen-B62-A.ab1</string></name><haplotype><string>GGTTGCCCCTGA</string></haplotype><haplotype><string>GGTTGCACTCTA</string></haplotype><haplotype><string>GGATGCCTCTGA</string></haplotype><haplotype><string>GGATGCCTCTGA</string></haplotype></genotype><genotype><name><string>BA213c14t7_Con-B75_conquest2_43-L034935-099-023-C06-A.ab1</string></name><haplotype><string>GGTTGCCCCTGA</string></haplotype><haplotype><string>GGTTGCCCCTGA</string></haplotype><haplotype><string>GGATGCCTCTGA</string></haplotype><haplotype><string>GGATGCCTCTGA</string></haplotype></genotype><genotype><name><string>BA213c14t7_Con-B80_conquest2_48-L034935-099-023-H06-A.ab1</string></name><haplotype><string>GGTTGCCCCTGT</string></haplotype><haplotype><string>GGTTGCACTCTA</string></haplotype><haplotype><string>GGTTGCACTCTA</string></haplotype><haplotype><string>AGTTGCCCCTGT</string></haplotype></genotype><genotype><name><string>BA213c14t7_Con-B86_conquest2_54-L034935-099-023-F07-A.ab1</string></name><haplotype><string>GGATGCCTCTGA</string></haplotype><haplotype><string>GGATGCCTCTGA</string></haplotype><haplotype><string>GGATGCCTCTGA</string></haplotype><haplotype><string>GGATGCACTCTA</string></haplotype></genotype><genotype><name><string>BA213c14t7_Con-B108_conquest2_29-L034935-099-023-E04-A.ab1</string></name><haplotype><string>GGTTGCCCCTGA</string></haplotype><haplotype><string>AGTTGCCCCTGT</string></haplotype><haplotype><string>AGTTGCCCCTGT</string></haplotype><haplotype><string>AGTTGCCCCCGT</string></haplotype></genotype></genotypes></haplotyping><haplotyping><score>208128</score><haplotypes><haplotype><string>AATGACCCTTGA</string><necessarity>false</necessarity></haplotype><haplotype><string>AGTTGCCCCCGT</string><necessarity>false</necessarity></haplotype><haplotype><string>AGTTGCCCCTGT</string><necessarity>false</necessarity></haplotype><haplotype><string>GGATGCACTCTA</string><necessarity>false</necessarity></haplotype><haplotype><string>GGATGCCCCTGA</string><necessarity>false</necessarity></haplotype><haplotype><string>GGATGCCTCTGA</string><necessarity>false</necessarity></haplotype><haplotype><string>GGTTGCACTCTA</string><necessarity>false</necessarity></haplotype><haplotype><string>GGTTGCACTTGA</string><necessarity>false</necessarity></haplotype><haplotype><string>GGTTGCCCCTGA</string><necessarity>false</necessarity></haplotype><haplotype><string>GGTTGCCCCTGT</string><necessarity>false</necessarity></haplotype><haplotype><string>GGTTGCCTCCTA</string><necessarity>false</necessarity></haplotype><haplotype><string>GGTTGTACTCTA</string><necessarity>false</necessarity></haplotype></haplotypes><genotypes><genotype><name><string>BA213c14t7_Con-S9_Conquest2_09-L029615-099-002-A02-A.ab1</string></name><haplotype><string>GGTTGCACTTGA</string></haplotype><haplotype><string>AGTTGCCCCTGT</string></haplotype><haplotype><string>AGTTGCCCCCGT</string></haplotype><haplotype><string>AGTTGCCCCCGT</string></haplotype></genotype><genotype><name><string>BA213c14t7_Con-S25_Conquest2_25-L029615-099-002-A04-A.ab1</string></name><haplotype><string>AATGACCCTTGA</string></haplotype><haplotype><string>AATGACCCTTGA</string></haplotype><haplotype><string>AATGACCCTTGA</string></haplotype><haplotype><string>AATGACCCTTGA</string></haplotype></genotype><genotype><name><string>BA213c14t7_Con-S50_Conquest2_50-L029615-099-002-B07-A.ab1</string></name><haplotype><string>GGTTGCCCCTGT</string></haplotype><haplotype><string>GGTTGCACTCTA</string></haplotype><haplotype><string>AGTTGCCCCTGT</string></haplotype><haplotype><string>AGTTGCCCCCGT</string></haplotype></genotype><genotype><name><string>BA213c14t7_Con-S73_Conquest2_73-L029615-099-002-A10-A.ab1</string></name><haplotype><string>GGTTGCCCCTGA</string></haplotype><haplotype><string>GGATGCCTCTGA</string></haplotype><haplotype><string>GGATGCCTCTGA</string></haplotype><haplotype><string>AGTTGCCCCTGT</string></haplotype></genotype><genotype><name><string>BA213c14t7_Con-S83_Conquest2_83-L029615-099-002-C11-A.ab1</string></name><haplotype><string>GGTTGTACTCTA</string></haplotype><haplotype><string>GGTTGCACTCTA</string></haplotype><haplotype><string>AGTTGCCCCTGT</string></haplotype><haplotype><string>AGTTGCCCCTGT</string></haplotype></genotype><genotype><name><string>BA213c14t7_Con-S89_Conquest2_89-L029615-099-002-A12-A.ab1</string></name><haplotype><string>GGTTGTACTCTA</string></haplotype><haplotype><string>GGTTGCCTCCTA</string></haplotype><haplotype><string>GGATGCCCCTGA</string></haplotype><haplotype><string>GGATGCACTCTA</string></haplotype></genotype><genotype><name><string>BA213c14t7_Con-S93_Conquest2_93-L029615-099-002-E12-A.ab1</string></name><haplotype><string>GGATGCCTCTGA</string></haplotype><haplotype><string>GGATGCCCCTGA</string></haplotype><haplotype><string>AATGACCCTTGA</string></haplotype><haplotype><string>AATGACCCTTGA</string></haplotype></genotype><genotype><name><string>BA213c14t7_Con-B1_conquest2_49-L034043-099-018-A07-A.ab1</string></name><haplotype><string>GGTTGCACTCTA</string></haplotype><haplotype><string>GGATGCCTCTGA</string></haplotype><haplotype><string>GGATGCCTCTGA</string></haplotype><haplotype><string>GGATGCCCCTGA</string></haplotype></genotype><genotype><name><string>BA213c14t7_Con-B4_conquest2_52-L034043-099-018-D07-A.ab1</string></name><haplotype><string>GGTTGCACTCTA</string></haplotype><haplotype><string>GGATGCCTCTGA</string></haplotype><haplotype><string>GGATGCCTCTGA</string></haplotype><haplotype><string>GGATGCCTCTGA</string></haplotype></genotype><genotype><name><string>BA213c14t7_Con-B26_conquest2_02-L034935-099-023-B01-A.ab1</string></name><haplotype><string>GGATGCCTCTGA</string></haplotype><haplotype><string>GGATGCCTCTGA</string></haplotype><haplotype><string>GGATGCCTCTGA</string></haplotype><haplotype><string>GGATGCACTCTA</string></haplotype></genotype><genotype><name><string>BA213c14t7_Con-B30_conquest2_06-L034935-099-023-F01-A.ab1</string></name><haplotype><string>GGTTGTACTCTA</string></haplotype><haplotype><string>GGTTGCACTCTA</string></haplotype><haplotype><string>GGTTGCACTCTA</string></haplotype><haplotype><string>GGTTGCACTCTA</string></haplotype></genotype><genotype><name><string>BA213c14t7_Con-B37_conquest2_29-L034043-099-018-E04-A.ab1</string></name><haplotype><string>GGTTGCCCCTGT</string></haplotype><haplotype><string>GGATGCCTCTGA</string></haplotype><haplotype><string>GGATGCCTCTGA</string></haplotype><haplotype><string>AGTTGCCCCTGT</string></haplotype></genotype><genotype><name><string>BA213c14t7_Con-B43_conquest2_28-L034043-099-018-D04-A.ab1</string></name><haplotype><string>GGTTGCCCCTGT</string></haplotype><haplotype><string>AGTTGCCCCTGT</string></haplotype><haplotype><string>AGTTGCCCCTGT</string></haplotype><haplotype><string>AGTTGCCCCTGT</string></haplotype></genotype><genotype><name><string>BA213c14t7_Con-B52_conquest2_64-L034043-099-018-H08-A.ab1</string></name><haplotype><string>GGATGCCTCTGA</string></haplotype><haplotype><string>GGATGCCTCTGA</string></haplotype><haplotype><string>GGATGCCCCTGA</string></haplotype><haplotype><string>AGTTGCCCCTGT</string></haplotype></genotype><genotype><name><string>BA213c14t7_Con-B62_conquest2_08-034161-achen-B62-A.ab1</string></name><haplotype><string>GGTTGCCCCTGA</string></haplotype><haplotype><string>GGTTGCACTCTA</string></haplotype><haplotype><string>GGATGCCTCTGA</string></haplotype><haplotype><string>GGATGCCTCTGA</string></haplotype></genotype><genotype><name><string>BA213c14t7_Con-B75_conquest2_43-L034935-099-023-C06-A.ab1</string></name><haplotype><string>GGTTGCCCCTGA</string></haplotype><haplotype><string>GGTTGCCCCTGA</string></haplotype><haplotype><string>GGATGCCTCTGA</string></haplotype><haplotype><string>GGATGCCTCTGA</string></haplotype></genotype><genotype><name><string>BA213c14t7_Con-B80_conquest2_48-L034935-099-023-H06-A.ab1</string></name><haplotype><string>GGTTGCCCCTGT</string></haplotype><haplotype><string>GGTTGCACTCTA</string></haplotype><haplotype><string>GGTTGCACTCTA</string></haplotype><haplotype><string>AGTTGCCCCTGT</string></haplotype></genotype><genotype><name><string>BA213c14t7_Con-B86_conquest2_54-L034935-099-023-F07-A.ab1</string></name><haplotype><string>GGATGCCTCTGA</string></haplotype><haplotype><string>GGATGCCTCTGA</string></haplotype><haplotype><string>GGATGCCTCTGA</string></haplotype><haplotype><string>GGATGCACTCTA</string></haplotype></genotype><genotype><name><string>BA213c14t7_Con-B108_conquest2_29-L034935-099-023-E04-A.ab1</string></name><haplotype><string>GGTTGCCCCTGA</string></haplotype><haplotype><string>AGTTGCCCCTGT</string></haplotype><haplotype><string>AGTTGCCCCTGT</string></haplotype><haplotype><string>AGTTGCCCCCGT</string></haplotype></genotype></genotypes></haplotyping><haplotyping><score>208101</score><haplotypes><haplotype><string>AATGACCCTTGA</string><necessarity>false</necessarity></haplotype><haplotype><string>AGTTGCCCCCGT</string><necessarity>false</necessarity></haplotype><haplotype><string>AGTTGCCCCTGT</string><necessarity>false</necessarity></haplotype><haplotype><string>GGATGCACTCTA</string><necessarity>false</necessarity></haplotype><haplotype><string>GGATGCCCCTGA</string><necessarity>false</necessarity></haplotype><haplotype><string>GGATGCCTCTGA</string><necessarity>false</necessarity></haplotype><haplotype><string>GGTTGCACTCTA</string><necessarity>false</necessarity></haplotype><haplotype><string>GGTTGCACTTGA</string><necessarity>false</necessarity></haplotype><haplotype><string>GGTTGCCCCTGA</string><necessarity>false</necessarity></haplotype><haplotype><string>GGTTGCCCCTGT</string><necessarity>false</necessarity></haplotype><haplotype><string>GGTTGTACTCTA</string><necessarity>false</necessarity></haplotype><haplotype><string>GGTTGTCTCCTA</string><necessarity>false</necessarity></haplotype></haplotypes><genotypes><genotype><name><string>BA213c14t7_Con-S9_Conquest2_09-L029615-099-002-A02-A.ab1</string></name><haplotype><string>GGTTGCACTTGA</string></haplotype><haplotype><string>AGTTGCCCCTGT</string></haplotype><haplotype><string>AGTTGCCCCCGT</string></haplotype><haplotype><string>AGTTGCCCCCGT</string></haplotype></genotype><genotype><name><string>BA213c14t7_Con-S25_Conquest2_25-L029615-099-002-A04-A.ab1</string></name><haplotype><string>AATGACCCTTGA</string></haplotype><haplotype><string>AATGACCCTTGA</string></haplotype><haplotype><string>AATGACCCTTGA</string></haplotype><haplotype><string>AATGACCCTTGA</string></haplotype></genotype><genotype><name><string>BA213c14t7_Con-S50_Conquest2_50-L029615-099-002-B07-A.ab1</string></name><haplotype><string>GGTTGCCCCTGT</string></haplotype><haplotype><string>GGTTGCACTCTA</string></haplotype><haplotype><string>AGTTGCCCCTGT</string></haplotype><haplotype><string>AGTTGCCCCCGT</string></haplotype></genotype><genotype><name><string>BA213c14t7_Con-S73_Conquest2_73-L029615-099-002-A10-A.ab1</string></name><haplotype><string>GGTTGCCCCTGA</string></haplotype><haplotype><string>GGATGCCTCTGA</string></haplotype><haplotype><string>GGATGCCTCTGA</string></haplotype><haplotype><string>AGTTGCCCCTGT</string></haplotype></genotype><genotype><name><string>BA213c14t7_Con-S83_Conquest2_83-L029615-099-002-C11-A.ab1</string></name><haplotype><string>GGTTGTACTCTA</string></haplotype><haplotype><string>GGTTGCACTCTA</string></haplotype><haplotype><string>AGTTGCCCCTGT</string></haplotype><haplotype><string>AGTTGCCCCTGT</string></haplotype></genotype><genotype><name><string>BA213c14t7_Con-S89_Conquest2_89-L029615-099-002-A12-A.ab1</string></name><haplotype><string>GGTTGTCTCCTA</string></haplotype><haplotype><string>GGTTGCCCCTGA</string></haplotype><haplotype><string>GGATGCACTCTA</string></haplotype><haplotype><string>GGATGCACTCTA</string></haplotype></genotype><genotype><name><string>BA213c14t7_Con-S93_Conquest2_93-L029615-099-002-E12-A.ab1</string></name><haplotype><string>GGATGCCTCTGA</string></haplotype><haplotype><string>GGATGCCCCTGA</string></haplotype><haplotype><string>AATGACCCTTGA</string></haplotype><haplotype><string>AATGACCCTTGA</string></haplotype></genotype><genotype><name><string>BA213c14t7_Con-B1_conquest2_49-L034043-099-018-A07-A.ab1</string></name><haplotype><string>GGTTGCCCCTGA</string></haplotype><haplotype><string>GGATGCCTCTGA</string></haplotype><haplotype><string>GGATGCCTCTGA</string></haplotype><haplotype><string>GGATGCACTCTA</string></haplotype></genotype><genotype><name><string>BA213c14t7_Con-B4_conquest2_52-L034043-099-018-D07-A.ab1</string></name><haplotype><string>GGTTGCACTCTA</string></haplotype><haplotype><string>GGATGCCTCTGA</string></haplotype><haplotype><string>GGATGCCTCTGA</string></haplotype><haplotype><string>GGATGCCTCTGA</string></haplotype></genotype><genotype><name><string>BA213c14t7_Con-B26_conquest2_02-L034935-099-023-B01-A.ab1</string></name><haplotype><string>GGATGCCTCTGA</string></haplotype><haplotype><string>GGATGCCTCTGA</string></haplotype><haplotype><string>GGATGCCTCTGA</string></haplotype><haplotype><string>GGATGCACTCTA</string></haplotype></genotype><genotype><name><string>BA213c14t7_Con-B30_conquest2_06-L034935-099-023-F01-A.ab1</string></name><haplotype><string>GGTTGTACTCTA</string></haplotype><haplotype><string>GGTTGCACTCTA</string></haplotype><haplotype><string>GGTTGCACTCTA</string></haplotype><haplotype><string>GGTTGCACTCTA</string></haplotype></genotype><genotype><name><string>BA213c14t7_Con-B37_conquest2_29-L034043-099-018-E04-A.ab1</string></name><haplotype><string>GGTTGCCCCTGT</string></haplotype><haplotype><string>GGATGCCTCTGA</string></haplotype><haplotype><string>GGATGCCTCTGA</string></haplotype><haplotype><string>AGTTGCCCCTGT</string></haplotype></genotype><genotype><name><string>BA213c14t7_Con-B43_conquest2_28-L034043-099-018-D04-A.ab1</string></name><haplotype><string>GGTTGCCCCTGT</string></haplotype><haplotype><string>AGTTGCCCCTGT</string></haplotype><haplotype><string>AGTTGCCCCTGT</string></haplotype><haplotype><string>AGTTGCCCCTGT</string></haplotype></genotype><genotype><name><string>BA213c14t7_Con-B52_conquest2_64-L034043-099-018-H08-A.ab1</string></name><haplotype><string>GGATGCCTCTGA</string></haplotype><haplotype><string>GGATGCCTCTGA</string></haplotype><haplotype><string>GGATGCCCCTGA</string></haplotype><haplotype><string>AGTTGCCCCTGT</string></haplotype></genotype><genotype><name><string>BA213c14t7_Con-B62_conquest2_08-034161-achen-B62-A.ab1</string></name><haplotype><string>GGTTGCCCCTGA</string></haplotype><haplotype><string>GGTTGCACTCTA</string></haplotype><haplotype><string>GGATGCCTCTGA</string></haplotype><haplotype><string>GGATGCCTCTGA</string></haplotype></genotype><genotype><name><string>BA213c14t7_Con-B75_conquest2_43-L034935-099-023-C06-A.ab1</string></name><haplotype><string>GGTTGCCCCTGA</string></haplotype><haplotype><string>GGTTGCCCCTGA</string></haplotype><haplotype><string>GGATGCCTCTGA</string></haplotype><haplotype><string>GGATGCCTCTGA</string></haplotype></genotype><genotype><name><string>BA213c14t7_Con-B80_conquest2_48-L034935-099-023-H06-A.ab1</string></name><haplotype><string>GGTTGCCCCTGT</string></haplotype><haplotype><string>GGTTGCACTCTA</string></haplotype><haplotype><string>GGTTGCACTCTA</string></haplotype><haplotype><string>AGTTGCCCCTGT</string></haplotype></genotype><genotype><name><string>BA213c14t7_Con-B86_conquest2_54-L034935-099-023-F07-A.ab1</string></name><haplotype><string>GGATGCCTCTGA</string></haplotype><haplotype><string>GGATGCCTCTGA</string></haplotype><haplotype><string>GGATGCCTCTGA</string></haplotype><haplotype><string>GGATGCACTCTA</string></haplotype></genotype><genotype><name><string>BA213c14t7_Con-B108_conquest2_29-L034935-099-023-E04-A.ab1</string></name><haplotype><string>GGTTGCCCCTGA</string></haplotype><haplotype><string>AGTTGCCCCTGT</string></haplotype><haplotype><string>AGTTGCCCCTGT</string></haplotype><haplotype><string>AGTTGCCCCCGT</string></haplotype></genotype></genotypes></haplotyping><haplotyping><score>207679</score><haplotypes><haplotype><string>AATGACCCTTGA</string><necessarity>false</necessarity></haplotype><haplotype><string>AGTTGCACTTGT</string><necessarity>false</necessarity></haplotype><haplotype><string>AGTTGCCCCCGT</string><necessarity>false</necessarity></haplotype><haplotype><string>AGTTGCCCCTGT</string><necessarity>false</necessarity></haplotype><haplotype><string>GGATGCACTCTA</string><necessarity>false</necessarity></haplotype><haplotype><string>GGATGCCCCTGA</string><necessarity>false</necessarity></haplotype><haplotype><string>GGATGCCTCTGA</string><necessarity>false</necessarity></haplotype><haplotype><string>GGTTGCACTCTA</string><necessarity>false</necessarity></haplotype><haplotype><string>GGTTGCCCCTGA</string><necessarity>false</necessarity></haplotype><haplotype><string>GGTTGCCCCTGT</string><necessarity>false</necessarity></haplotype><haplotype><string>GGTTGTACTCTA</string><necessarity>false</necessarity></haplotype><haplotype><string>GGTTGTCTCCTA</string><necessarity>false</necessarity></haplotype></haplotypes><genotypes><genotype><name><string>BA213c14t7_Con-S9_Conquest2_09-L029615-099-002-A02-A.ab1</string></name><haplotype><string>GGTTGCCCCTGA</string></haplotype><haplotype><string>AGTTGCCCCCGT</string></haplotype><haplotype><string>AGTTGCCCCCGT</string></haplotype><haplotype><string>AGTTGCACTTGT</string></haplotype></genotype><genotype><name><string>BA213c14t7_Con-S25_Conquest2_25-L029615-099-002-A04-A.ab1</string></name><haplotype><string>AATGACCCTTGA</string></haplotype><haplotype><string>AATGACCCTTGA</string></haplotype><haplotype><string>AATGACCCTTGA</string></haplotype><haplotype><string>AATGACCCTTGA</string></haplotype></genotype><genotype><name><string>BA213c14t7_Con-S50_Conquest2_50-L029615-099-002-B07-A.ab1</string></name><haplotype><string>GGTTGCCCCTGT</string></haplotype><haplotype><string>GGTTGCACTCTA</string></haplotype><haplotype><string>AGTTGCCCCTGT</string></haplotype><haplotype><string>AGTTGCCCCCGT</string></haplotype></genotype><genotype><name><string>BA213c14t7_Con-S73_Conquest2_73-L029615-099-002-A10-A.ab1</string></name><haplotype><string>GGTTGCCCCTGA</string></haplotype><haplotype><string>GGATGCCTCTGA</string></haplotype><haplotype><string>GGATGCCTCTGA</string></haplotype><haplotype><string>AGTTGCCCCTGT</string></haplotype></genotype><genotype><name><string>BA213c14t7_Con-S83_Conquest2_83-L029615-099-002-C11-A.ab1</string></name><haplotype><string>GGTTGTACTCTA</string></haplotype><haplotype><string>GGTTGCACTCTA</string></haplotype><haplotype><string>AGTTGCCCCTGT</string></haplotype><haplotype><string>AGTTGCCCCTGT</string></haplotype></genotype><genotype><name><string>BA213c14t7_Con-S89_Conquest2_89-L029615-099-002-A12-A.ab1</string></name><haplotype><string>GGTTGTCTCCTA</string></haplotype><haplotype><string>GGTTGCCCCTGA</string></haplotype><haplotype><string>GGATGCACTCTA</string></haplotype><haplotype><string>GGATGCACTCTA</string></haplotype></genotype><genotype><name><string>BA213c14t7_Con-S93_Conquest2_93-L029615-099-002-E12-A.ab1</string></name><haplotype><string>GGATGCCTCTGA</string></haplotype><haplotype><string>GGATGCCCCTGA</string></haplotype><haplotype><string>AATGACCCTTGA</string></haplotype><haplotype><string>AATGACCCTTGA</string></haplotype></genotype><genotype><name><string>BA213c14t7_Con-B1_conquest2_49-L034043-099-018-A07-A.ab1</string></name><haplotype><string>GGTTGCACTCTA</string></haplotype><haplotype><string>GGATGCCTCTGA</string></haplotype><haplotype><string>GGATGCCTCTGA</string></haplotype><haplotype><string>GGATGCCCCTGA</string></haplotype></genotype><genotype><name><string>BA213c14t7_Con-B4_conquest2_52-L034043-099-018-D07-A.ab1</string></name><haplotype><string>GGTTGCACTCTA</string></haplotype><haplotype><string>GGATGCCTCTGA</string></haplotype><haplotype><string>GGATGCCTCTGA</string></haplotype><haplotype><string>GGATGCCTCTGA</string></haplotype></genotype><genotype><name><string>BA213c14t7_Con-B26_conquest2_02-L034935-099-023-B01-A.ab1</string></name><haplotype><string>GGATGCCTCTGA</string></haplotype><haplotype><string>GGATGCCTCTGA</string></haplotype><haplotype><string>GGATGCCTCTGA</string></haplotype><haplotype><string>GGATGCACTCTA</string></haplotype></genotype><genotype><name><string>BA213c14t7_Con-B30_conquest2_06-L034935-099-023-F01-A.ab1</string></name><haplotype><string>GGTTGTACTCTA</string></haplotype><haplotype><string>GGTTGCACTCTA</string></haplotype><haplotype><string>GGTTGCACTCTA</string></haplotype><haplotype><string>GGTTGCACTCTA</string></haplotype></genotype><genotype><name><string>BA213c14t7_Con-B37_conquest2_29-L034043-099-018-E04-A.ab1</string></name><haplotype><string>GGTTGCCCCTGT</string></haplotype><haplotype><string>GGATGCCTCTGA</string></haplotype><haplotype><string>GGATGCCTCTGA</string></haplotype><haplotype><string>AGTTGCCCCTGT</string></haplotype></genotype><genotype><name><string>BA213c14t7_Con-B43_conquest2_28-L034043-099-018-D04-A.ab1</string></name><haplotype><string>GGTTGCCCCTGT</string></haplotype><haplotype><string>AGTTGCCCCTGT</string></haplotype><haplotype><string>AGTTGCCCCTGT</string></haplotype><haplotype><string>AGTTGCCCCTGT</string></haplotype></genotype><genotype><name><string>BA213c14t7_Con-B52_conquest2_64-L034043-099-018-H08-A.ab1</string></name><haplotype><string>GGATGCCTCTGA</string></haplotype><haplotype><string>GGATGCCTCTGA</string></haplotype><haplotype><string>GGATGCCCCTGA</string></haplotype><haplotype><string>AGTTGCCCCTGT</string></haplotype></genotype><genotype><name><string>BA213c14t7_Con-B62_conquest2_08-034161-achen-B62-A.ab1</string></name><haplotype><string>GGTTGCCCCTGA</string></haplotype><haplotype><string>GGTTGCACTCTA</string></haplotype><haplotype><string>GGATGCCTCTGA</string></haplotype><haplotype><string>GGATGCCTCTGA</string></haplotype></genotype><genotype><name><string>BA213c14t7_Con-B75_conquest2_43-L034935-099-023-C06-A.ab1</string></name><haplotype><string>GGTTGCCCCTGA</string></haplotype><haplotype><string>GGTTGCCCCTGA</string></haplotype><haplotype><string>GGATGCCTCTGA</string></haplotype><haplotype><string>GGATGCCTCTGA</string></haplotype></genotype><genotype><name><string>BA213c14t7_Con-B80_conquest2_48-L034935-099-023-H06-A.ab1</string></name><haplotype><string>GGTTGCCCCTGT</string></haplotype><haplotype><string>GGTTGCACTCTA</string></haplotype><haplotype><string>GGTTGCACTCTA</string></haplotype><haplotype><string>AGTTGCCCCTGT</string></haplotype></genotype><genotype><name><string>BA213c14t7_Con-B86_conquest2_54-L034935-099-023-F07-A.ab1</string></name><haplotype><string>GGATGCCTCTGA</string></haplotype><haplotype><string>GGATGCCTCTGA</string></haplotype><haplotype><string>GGATGCCTCTGA</string></haplotype><haplotype><string>GGATGCACTCTA</string></haplotype></genotype><genotype><name><string>BA213c14t7_Con-B108_conquest2_29-L034935-099-023-E04-A.ab1</string></name><haplotype><string>GGTTGCCCCTGA</string></haplotype><haplotype><string>AGTTGCCCCTGT</string></haplotype><haplotype><string>AGTTGCCCCTGT</string></haplotype><haplotype><string>AGTTGCCCCCGT</string></haplotype></genotype></genotypes></haplotyping><haplotyping><score>207526</score><haplotypes><haplotype><string>AATGACCCTTGA</string><necessarity>false</necessarity></haplotype><haplotype><string>AGTTGCACTTGT</string><necessarity>false</necessarity></haplotype><haplotype><string>AGTTGCCCCCGT</string><necessarity>false</necessarity></haplotype><haplotype><string>AGTTGCCCCTGT</string><necessarity>false</necessarity></haplotype><haplotype><string>GGATGCACTCTA</string><necessarity>false</necessarity></haplotype><haplotype><string>GGATGCCCCTGA</string><necessarity>false</necessarity></haplotype><haplotype><string>GGATGCCTCCTA</string><necessarity>false</necessarity></haplotype><haplotype><string>GGATGCCTCTGA</string><necessarity>false</necessarity></haplotype><haplotype><string>GGTTGCACTCTA</string><necessarity>false</necessarity></haplotype><haplotype><string>GGTTGCCCCTGA</string><necessarity>false</necessarity></haplotype><haplotype><string>GGTTGCCCCTGT</string><necessarity>false</necessarity></haplotype><haplotype><string>GGTTGTACTCTA</string><necessarity>false</necessarity></haplotype></haplotypes><genotypes><genotype><name><string>BA213c14t7_Con-S9_Conquest2_09-L029615-099-002-A02-A.ab1</string></name><haplotype><string>GGTTGCCCCTGA</string></haplotype><haplotype><string>AGTTGCCCCCGT</string></haplotype><haplotype><string>AGTTGCCCCCGT</string></haplotype><haplotype><string>AGTTGCACTTGT</string></haplotype></genotype><genotype><name><string>BA213c14t7_Con-S25_Conquest2_25-L029615-099-002-A04-A.ab1</string></name><haplotype><string>AATGACCCTTGA</string></haplotype><haplotype><string>AATGACCCTTGA</string></haplotype><haplotype><string>AATGACCCTTGA</string></haplotype><haplotype><string>AATGACCCTTGA</string></haplotype></genotype><genotype><name><string>BA213c14t7_Con-S50_Conquest2_50-L029615-099-002-B07-A.ab1</string></name><haplotype><string>GGTTGCCCCTGT</string></haplotype><haplotype><string>GGTTGCACTCTA</string></haplotype><haplotype><string>AGTTGCCCCTGT</string></haplotype><haplotype><string>AGTTGCCCCCGT</string></haplotype></genotype><genotype><name><string>BA213c14t7_Con-S73_Conquest2_73-L029615-099-002-A10-A.ab1</string></name><haplotype><string>GGTTGCCCCTGA</string></haplotype><haplotype><string>GGATGCCTCTGA</string></haplotype><haplotype><string>GGATGCCTCTGA</string></haplotype><haplotype><string>AGTTGCCCCTGT</string></haplotype></genotype><genotype><name><string>BA213c14t7_Con-S83_Conquest2_83-L029615-099-002-C11-A.ab1</string></name><haplotype><string>GGTTGTACTCTA</string></haplotype><haplotype><string>GGTTGCACTCTA</string></haplotype><haplotype><string>AGTTGCCCCTGT</string></haplotype><haplotype><string>AGTTGCCCCTGT</string></haplotype></genotype><genotype><name><string>BA213c14t7_Con-S89_Conquest2_89-L029615-099-002-A12-A.ab1</string></name><haplotype><string>GGTTGTACTCTA</string></haplotype><haplotype><string>GGTTGCCCCTGA</string></haplotype><haplotype><string>GGATGCCTCCTA</string></haplotype><haplotype><string>GGATGCACTCTA</string></haplotype></genotype><genotype><name><string>BA213c14t7_Con-S93_Conquest2_93-L029615-099-002-E12-A.ab1</string></name><haplotype><string>GGATGCCTCTGA</string></haplotype><haplotype><string>GGATGCCCCTGA</string></haplotype><haplotype><string>AATGACCCTTGA</string></haplotype><haplotype><string>AATGACCCTTGA</string></haplotype></genotype><genotype><name><string>BA213c14t7_Con-B1_conquest2_49-L034043-099-018-A07-A.ab1</string></name><haplotype><string>GGTTGCACTCTA</string></haplotype><haplotype><string>GGATGCCTCTGA</string></haplotype><haplotype><string>GGATGCCTCTGA</string></haplotype><haplotype><string>GGATGCCCCTGA</string></haplotype></genotype><genotype><name><string>BA213c14t7_Con-B4_conquest2_52-L034043-099-018-D07-A.ab1</string></name><haplotype><string>GGTTGCACTCTA</string></haplotype><haplotype><string>GGATGCCTCTGA</string></haplotype><haplotype><string>GGATGCCTCTGA</string></haplotype><haplotype><string>GGATGCCTCTGA</string></haplotype></genotype><genotype><name><string>BA213c14t7_Con-B26_conquest2_02-L034935-099-023-B01-A.ab1</string></name><haplotype><string>GGATGCCTCTGA</string></haplotype><haplotype><string>GGATGCCTCTGA</string></haplotype><haplotype><string>GGATGCCTCTGA</string></haplotype><haplotype><string>GGATGCACTCTA</string></haplotype></genotype><genotype><name><string>BA213c14t7_Con-B30_conquest2_06-L034935-099-023-F01-A.ab1</string></name><haplotype><string>GGTTGTACTCTA</string></haplotype><haplotype><string>GGTTGCACTCTA</string></haplotype><haplotype><string>GGTTGCACTCTA</string></haplotype><haplotype><string>GGTTGCACTCTA</string></haplotype></genotype><genotype><name><string>BA213c14t7_Con-B37_conquest2_29-L034043-099-018-E04-A.ab1</string></name><haplotype><string>GGTTGCCCCTGT</string></haplotype><haplotype><string>GGATGCCTCTGA</string></haplotype><haplotype><string>GGATGCCTCTGA</string></haplotype><haplotype><string>AGTTGCCCCTGT</string></haplotype></genotype><genotype><name><string>BA213c14t7_Con-B43_conquest2_28-L034043-099-018-D04-A.ab1</string></name><haplotype><string>GGTTGCCCCTGT</string></haplotype><haplotype><string>AGTTGCCCCTGT</string></haplotype><haplotype><string>AGTTGCCCCTGT</string></haplotype><haplotype><string>AGTTGCCCCTGT</string></haplotype></genotype><genotype><name><string>BA213c14t7_Con-B52_conquest2_64-L034043-099-018-H08-A.ab1</string></name><haplotype><string>GGATGCCTCTGA</string></haplotype><haplotype><string>GGATGCCTCTGA</string></haplotype><haplotype><string>GGATGCCCCTGA</string></haplotype><haplotype><string>AGTTGCCCCTGT</string></haplotype></genotype><genotype><name><string>BA213c14t7_Con-B62_conquest2_08-034161-achen-B62-A.ab1</string></name><haplotype><string>GGTTGCCCCTGA</string></haplotype><haplotype><string>GGTTGCACTCTA</string></haplotype><haplotype><string>GGATGCCTCTGA</string></haplotype><haplotype><string>GGATGCCTCTGA</string></haplotype></genotype><genotype><name><string>BA213c14t7_Con-B75_conquest2_43-L034935-099-023-C06-A.ab1</string></name><haplotype><string>GGTTGCCCCTGA</string></haplotype><haplotype><string>GGTTGCCCCTGA</string></haplotype><haplotype><string>GGATGCCTCTGA</string></haplotype><haplotype><string>GGATGCCTCTGA</string></haplotype></genotype><genotype><name><string>BA213c14t7_Con-B80_conquest2_48-L034935-099-023-H06-A.ab1</string></name><haplotype><string>GGTTGCCCCTGT</string></haplotype><haplotype><string>GGTTGCACTCTA</string></haplotype><haplotype><string>GGTTGCACTCTA</string></haplotype><haplotype><string>AGTTGCCCCTGT</string></haplotype></genotype><genotype><name><string>BA213c14t7_Con-B86_conquest2_54-L034935-099-023-F07-A.ab1</string></name><haplotype><string>GGATGCCTCTGA</string></haplotype><haplotype><string>GGATGCCTCTGA</string></haplotype><haplotype><string>GGATGCCTCTGA</string></haplotype><haplotype><string>GGATGCACTCTA</string></haplotype></genotype><genotype><name><string>BA213c14t7_Con-B108_conquest2_29-L034935-099-023-E04-A.ab1</string></name><haplotype><string>GGTTGCCCCTGA</string></haplotype><haplotype><string>AGTTGCCCCTGT</string></haplotype><haplotype><string>AGTTGCCCCTGT</string></haplotype><haplotype><string>AGTTGCCCCCGT</string></haplotype></genotype></genotypes></haplotyping><haplotyping><score>207365</score><haplotypes><haplotype><string>AATGACCCTTGA</string><necessarity>false</necessarity></haplotype><haplotype><string>AGTTGCACTCGT</string><necessarity>false</necessarity></haplotype><haplotype><string>AGTTGCCCCCGA</string><necessarity>false</necessarity></haplotype><haplotype><string>AGTTGCCCCTGT</string><necessarity>false</necessarity></haplotype><haplotype><string>GGATGCACTCTA</string><necessarity>false</necessarity></haplotype><haplotype><string>GGATGCCCCTGA</string><necessarity>false</necessarity></haplotype><haplotype><string>GGATGCCTCTGA</string><necessarity>false</necessarity></haplotype><haplotype><string>GGTTGCACTCTA</string><necessarity>false</necessarity></haplotype><haplotype><string>GGTTGCCCCCTA</string><necessarity>false</necessarity></haplotype><haplotype><string>GGTTGCCCCTGA</string><necessarity>false</necessarity></haplotype><haplotype><string>GGTTGCCCCTGT</string><necessarity>false</necessarity></haplotype><haplotype><string>GGTTGTACTCTA</string><necessarity>false</necessarity></haplotype></haplotypes><genotypes><genotype><name><string>BA213c14t7_Con-S9_Conquest2_09-L029615-099-002-A02-A.ab1</string></name><haplotype><string>GGTTGCCCCTGT</string></haplotype><haplotype><string>AGTTGCCCCTGT</string></haplotype><haplotype><string>AGTTGCCCCCGA</string></haplotype><haplotype><string>AGTTGCACTCGT</string></haplotype></genotype><genotype><name><string>BA213c14t7_Con-S25_Conquest2_25-L029615-099-002-A04-A.ab1</string></name><haplotype><string>AATGACCCTTGA</string></haplotype><haplotype><string>AATGACCCTTGA</string></haplotype><haplotype><string>AATGACCCTTGA</string></haplotype><haplotype><string>AATGACCCTTGA</string></haplotype></genotype><genotype><name><string>BA213c14t7_Con-S50_Conquest2_50-L029615-099-002-B07-A.ab1</string></name><haplotype><string>GGTTGCCCCTGT</string></haplotype><haplotype><string>GGTTGCCCCCTA</string></haplotype><haplotype><string>AGTTGCCCCTGT</string></haplotype><haplotype><string>AGTTGCACTCGT</string></haplotype></genotype><genotype><name><string>BA213c14t7_Con-S73_Conquest2_73-L029615-099-002-A10-A.ab1</string></name><haplotype><string>GGTTGCCCCTGA</string></haplotype><haplotype><string>GGATGCCTCTGA</string></haplotype><haplotype><string>GGATGCCTCTGA</string></haplotype><haplotype><string>AGTTGCCCCTGT</string></haplotype></genotype><genotype><name><string>BA213c14t7_Con-S83_Conquest2_83-L029615-099-002-C11-A.ab1</string></name><haplotype><string>GGTTGTACTCTA</string></haplotype><haplotype><string>GGTTGCACTCTA</string></haplotype><haplotype><string>AGTTGCCCCTGT</string></haplotype><haplotype><string>AGTTGCCCCTGT</string></haplotype></genotype><genotype><name><string>BA213c14t7_Con-S89_Conquest2_89-L029615-099-002-A12-A.ab1</string></name><haplotype><string>GGTTGTACTCTA</string></haplotype><haplotype><string>GGTTGCCCCCTA</string></haplotype><haplotype><string>GGATGCCTCTGA</string></haplotype><haplotype><string>GGATGCACTCTA</string></haplotype></genotype><genotype><name><string>BA213c14t7_Con-S93_Conquest2_93-L029615-099-002-E12-A.ab1</string></name><haplotype><string>GGATGCCTCTGA</string></haplotype><haplotype><string>GGATGCCCCTGA</string></haplotype><haplotype><string>AATGACCCTTGA</string></haplotype><haplotype><string>AATGACCCTTGA</string></haplotype></genotype><genotype><name><string>BA213c14t7_Con-B1_conquest2_49-L034043-099-018-A07-A.ab1</string></name><haplotype><string>GGTTGCCCCTGA</string></haplotype><haplotype><string>GGATGCCTCTGA</string></haplotype><haplotype><string>GGATGCCTCTGA</string></haplotype><haplotype><string>GGATGCACTCTA</string></haplotype></genotype><genotype><name><string>BA213c14t7_Con-B4_conquest2_52-L034043-099-018-D07-A.ab1</string></name><haplotype><string>GGTTGCACTCTA</string></haplotype><haplotype><string>GGATGCCTCTGA</string></haplotype><haplotype><string>GGATGCCTCTGA</string></haplotype><haplotype><string>GGATGCCTCTGA</string></haplotype></genotype><genotype><name><string>BA213c14t7_Con-B26_conquest2_02-L034935-099-023-B01-A.ab1</string></name><haplotype><string>GGATGCCTCTGA</string></haplotype><haplotype><string>GGATGCCTCTGA</string></haplotype><haplotype><string>GGATGCCTCTGA</string></haplotype><haplotype><string>GGATGCACTCTA</string></haplotype></genotype><genotype><name><string>BA213c14t7_Con-B30_conquest2_06-L034935-099-023-F01-A.ab1</string></name><haplotype><string>GGTTGTACTCTA</string></haplotype><haplotype><string>GGTTGCACTCTA</string></haplotype><haplotype><string>GGTTGCACTCTA</string></haplotype><haplotype><string>GGTTGCACTCTA</string></haplotype></genotype><genotype><name><string>BA213c14t7_Con-B37_conquest2_29-L034043-099-018-E04-A.ab1</string></name><haplotype><string>GGTTGCCCCTGT</string></haplotype><haplotype><string>GGATGCCTCTGA</string></haplotype><haplotype><string>GGATGCCTCTGA</string></haplotype><haplotype><string>AGTTGCCCCTGT</string></haplotype></genotype><genotype><name><string>BA213c14t7_Con-B43_conquest2_28-L034043-099-018-D04-A.ab1</string></name><haplotype><string>GGTTGCCCCTGT</string></haplotype><haplotype><string>AGTTGCCCCTGT</string></haplotype><haplotype><string>AGTTGCCCCTGT</string></haplotype><haplotype><string>AGTTGCCCCTGT</string></haplotype></genotype><genotype><name><string>BA213c14t7_Con-B52_conquest2_64-L034043-099-018-H08-A.ab1</string></name><haplotype><string>GGATGCCTCTGA</string></haplotype><haplotype><string>GGATGCCTCTGA</string></haplotype><haplotype><string>GGATGCCCCTGA</string></haplotype><haplotype><string>AGTTGCCCCTGT</string></haplotype></genotype><genotype><name><string>BA213c14t7_Con-B62_conquest2_08-034161-achen-B62-A.ab1</string></name><haplotype><string>GGTTGCCCCTGA</string></haplotype><haplotype><string>GGTTGCACTCTA</string></haplotype><haplotype><string>GGATGCCTCTGA</string></haplotype><haplotype><string>GGATGCCTCTGA</string></haplotype></genotype><genotype><name><string>BA213c14t7_Con-B75_conquest2_43-L034935-099-023-C06-A.ab1</string></name><haplotype><string>GGTTGCCCCTGA</string></haplotype><haplotype><string>GGTTGCCCCTGA</string></haplotype><haplotype><string>GGATGCCTCTGA</string></haplotype><haplotype><string>GGATGCCTCTGA</string></haplotype></genotype><genotype><name><string>BA213c14t7_Con-B80_conquest2_48-L034935-099-023-H06-A.ab1</string></name><haplotype><string>GGTTGCCCCTGT</string></haplotype><haplotype><string>GGTTGCACTCTA</string></haplotype><haplotype><string>GGTTGCACTCTA</string></haplotype><haplotype><string>AGTTGCCCCTGT</string></haplotype></genotype><genotype><name><string>BA213c14t7_Con-B86_conquest2_54-L034935-099-023-F07-A.ab1</string></name><haplotype><string>GGATGCCTCTGA</string></haplotype><haplotype><string>GGATGCCTCTGA</string></haplotype><haplotype><string>GGATGCCTCTGA</string></haplotype><haplotype><string>GGATGCACTCTA</string></haplotype></genotype><genotype><name><string>BA213c14t7_Con-B108_conquest2_29-L034935-099-023-E04-A.ab1</string></name><haplotype><string>GGTTGCCCCTGT</string></haplotype><haplotype><string>AGTTGCCCCTGT</string></haplotype><haplotype><string>AGTTGCCCCTGT</string></haplotype><haplotype><string>AGTTGCCCCCGA</string></haplotype></genotype></genotypes></haplotyping><haplotyping><score>207226</score><haplotypes><haplotype><string>AATGACCCTTGA</string><necessarity>false</necessarity></haplotype><haplotype><string>AGTTGCACTTGA</string><necessarity>false</necessarity></haplotype><haplotype><string>AGTTGCCCCCGT</string><necessarity>false</necessarity></haplotype><haplotype><string>AGTTGCCCCTGT</string><necessarity>false</necessarity></haplotype><haplotype><string>GGATGCACTCTA</string><necessarity>false</necessarity></haplotype><haplotype><string>GGATGCCCCTGA</string><necessarity>false</necessarity></haplotype><haplotype><string>GGATGCCTCCTA</string><necessarity>false</necessarity></haplotype><haplotype><string>GGATGCCTCTGA</string><necessarity>false</necessarity></haplotype><haplotype><string>GGTTGCACTCTA</string><necessarity>false</necessarity></haplotype><haplotype><string>GGTTGCCCCTGA</string><necessarity>false</necessarity></haplotype><haplotype><string>GGTTGCCCCTGT</string><necessarity>false</necessarity></haplotype><haplotype><string>GGTTGTACTCTA</string><necessarity>false</necessarity></haplotype></haplotypes><genotypes><genotype><name><string>BA213c14t7_Con-S9_Conquest2_09-L029615-099-002-A02-A.ab1</string></name><haplotype><string>GGTTGCCCCTGT</string></haplotype><haplotype><string>AGTTGCCCCCGT</string></haplotype><haplotype><string>AGTTGCCCCCGT</string></haplotype><haplotype><string>AGTTGCACTTGA</string></haplotype></genotype><genotype><name><string>BA213c14t7_Con-S25_Conquest2_25-L029615-099-002-A04-A.ab1</string></name><haplotype><string>AATGACCCTTGA</string></haplotype><haplotype><string>AATGACCCTTGA</string></haplotype><haplotype><string>AATGACCCTTGA</string></haplotype><haplotype><string>AATGACCCTTGA</string></haplotype></genotype><genotype><name><string>BA213c14t7_Con-S50_Conquest2_50-L029615-099-002-B07-A.ab1</string></name><haplotype><string>GGTTGCCCCTGT</string></haplotype><haplotype><string>GGTTGCACTCTA</string></haplotype><haplotype><string>AGTTGCCCCTGT</string></haplotype><haplotype><string>AGTTGCCCCCGT</string></haplotype></genotype><genotype><name><string>BA213c14t7_Con-S73_Conquest2_73-L029615-099-002-A10-A.ab1</string></name><haplotype><string>GGTTGCCCCTGA</string></haplotype><haplotype><string>GGATGCCTCTGA</string></haplotype><haplotype><string>GGATGCCTCTGA</string></haplotype><haplotype><string>AGTTGCCCCTGT</string></haplotype></genotype><genotype><name><string>BA213c14t7_Con-S83_Conquest2_83-L029615-099-002-C11-A.ab1</string></name><haplotype><string>GGTTGTACTCTA</string></haplotype><haplotype><string>GGTTGCACTCTA</string></haplotype><haplotype><string>AGTTGCCCCTGT</string></haplotype><haplotype><string>AGTTGCCCCTGT</string></haplotype></genotype><genotype><name><string>BA213c14t7_Con-S89_Conquest2_89-L029615-099-002-A12-A.ab1</string></name><haplotype><string>GGTTGTACTCTA</string></haplotype><haplotype><string>GGTTGCACTCTA</string></haplotype><haplotype><string>GGATGCCTCCTA</string></haplotype><haplotype><string>GGATGCCCCTGA</string></haplotype></genotype><genotype><name><string>BA213c14t7_Con-S93_Conquest2_93-L029615-099-002-E12-A.ab1</string></name><haplotype><string>GGATGCCTCTGA</string></haplotype><haplotype><string>GGATGCCCCTGA</string></haplotype><haplotype><string>AATGACCCTTGA</string></haplotype><haplotype><string>AATGACCCTTGA</string></haplotype></genotype><genotype><name><string>BA213c14t7_Con-B1_conquest2_49-L034043-099-018-A07-A.ab1</string></name><haplotype><string>GGTTGCCCCTGA</string></haplotype><haplotype><string>GGATGCCTCTGA</string></haplotype><haplotype><string>GGATGCCTCTGA</string></haplotype><haplotype><string>GGATGCACTCTA</string></haplotype></genotype><genotype><name><string>BA213c14t7_Con-B4_conquest2_52-L034043-099-018-D07-A.ab1</string></name><haplotype><string>GGTTGCACTCTA</string></haplotype><haplotype><string>GGATGCCTCTGA</string></haplotype><haplotype><string>GGATGCCTCTGA</string></haplotype><haplotype><string>GGATGCCTCTGA</string></haplotype></genotype><genotype><name><string>BA213c14t7_Con-B26_conquest2_02-L034935-099-023-B01-A.ab1</string></name><haplotype><string>GGATGCCTCTGA</string></haplotype><haplotype><string>GGATGCCTCTGA</string></haplotype><haplotype><string>GGATGCCTCTGA</string></haplotype><haplotype><string>GGATGCACTCTA</string></haplotype></genotype><genotype><name><string>BA213c14t7_Con-B30_conquest2_06-L034935-099-023-F01-A.ab1</string></name><haplotype><string>GGTTGTACTCTA</string></haplotype><haplotype><string>GGTTGCACTCTA</string></haplotype><haplotype><string>GGTTGCACTCTA</string></haplotype><haplotype><string>GGTTGCACTCTA</string></haplotype></genotype><genotype><name><string>BA213c14t7_Con-B37_conquest2_29-L034043-099-018-E04-A.ab1</string></name><haplotype><string>GGTTGCCCCTGT</string></haplotype><haplotype><string>GGATGCCTCTGA</string></haplotype><haplotype><string>GGATGCCTCTGA</string></haplotype><haplotype><string>AGTTGCCCCTGT</string></haplotype></genotype><genotype><name><string>BA213c14t7_Con-B43_conquest2_28-L034043-099-018-D04-A.ab1</string></name><haplotype><string>GGTTGCCCCTGT</string></haplotype><haplotype><string>AGTTGCCCCTGT</string></haplotype><haplotype><string>AGTTGCCCCTGT</string></haplotype><haplotype><string>AGTTGCCCCTGT</string></haplotype></genotype><genotype><name><string>BA213c14t7_Con-B52_conquest2_64-L034043-099-018-H08-A.ab1</string></name><haplotype><string>GGATGCCTCTGA</string></haplotype><haplotype><string>GGATGCCTCTGA</string></haplotype><haplotype><string>GGATGCCCCTGA</string></haplotype><haplotype><string>AGTTGCCCCTGT</string></haplotype></genotype><genotype><name><string>BA213c14t7_Con-B62_conquest2_08-034161-achen-B62-A.ab1</string></name><haplotype><string>GGTTGCCCCTGA</string></haplotype><haplotype><string>GGTTGCACTCTA</string></haplotype><haplotype><string>GGATGCCTCTGA</string></haplotype><haplotype><string>GGATGCCTCTGA</string></haplotype></genotype><genotype><name><string>BA213c14t7_Con-B75_conquest2_43-L034935-099-023-C06-A.ab1</string></name><haplotype><string>GGTTGCCCCTGA</string></haplotype><haplotype><string>GGTTGCCCCTGA</string></haplotype><haplotype><string>GGATGCCTCTGA</string></haplotype><haplotype><string>GGATGCCTCTGA</string></haplotype></genotype><genotype><name><string>BA213c14t7_Con-B80_conquest2_48-L034935-099-023-H06-A.ab1</string></name><haplotype><string>GGTTGCCCCTGT</string></haplotype><haplotype><string>GGTTGCACTCTA</string></haplotype><haplotype><string>GGTTGCACTCTA</string></haplotype><haplotype><string>AGTTGCCCCTGT</string></haplotype></genotype><genotype><name><string>BA213c14t7_Con-B86_conquest2_54-L034935-099-023-F07-A.ab1</string></name><haplotype><string>GGATGCCTCTGA</string></haplotype><haplotype><string>GGATGCCTCTGA</string></haplotype><haplotype><string>GGATGCCTCTGA</string></haplotype><haplotype><string>GGATGCACTCTA</string></haplotype></genotype><genotype><name><string>BA213c14t7_Con-B108_conquest2_29-L034935-099-023-E04-A.ab1</string></name><haplotype><string>GGTTGCCCCTGA</string></haplotype><haplotype><string>AGTTGCCCCTGT</string></haplotype><haplotype><string>AGTTGCCCCTGT</string></haplotype><haplotype><string>AGTTGCCCCCGT</string></haplotype></genotype></genotypes></haplotyping><haplotyping><score>206407</score><haplotypes><haplotype><string>AATGACCCTTGA</string><necessarity>false</necessarity></haplotype><haplotype><string>AGTTGCACTTGA</string><necessarity>false</necessarity></haplotype><haplotype><string>AGTTGCCCCCGT</string><necessarity>false</necessarity></haplotype><haplotype><string>AGTTGCCCCTGT</string><necessarity>false</necessarity></haplotype><haplotype><string>GGATGCACTCTA</string><necessarity>false</necessarity></haplotype><haplotype><string>GGATGCCCCTGA</string><necessarity>false</necessarity></haplotype><haplotype><string>GGATGCCTCTGA</string><necessarity>false</necessarity></haplotype><haplotype><string>GGTTGCACTCTA</string><necessarity>false</necessarity></haplotype><haplotype><string>GGTTGCCCCTGA</string><necessarity>false</necessarity></haplotype><haplotype><string>GGTTGCCCCTGT</string><necessarity>false</necessarity></haplotype><haplotype><string>GGTTGCCTCCTA</string><necessarity>false</necessarity></haplotype><haplotype><string>GGTTGTACTCTA</string><necessarity>false</necessarity></haplotype></haplotypes><genotypes><genotype><name><string>BA213c14t7_Con-S9_Conquest2_09-L029615-099-002-A02-A.ab1</string></name><haplotype><string>GGTTGCCCCTGT</string></haplotype><haplotype><string>AGTTGCCCCCGT</string></haplotype><haplotype><string>AGTTGCCCCCGT</string></haplotype><haplotype><string>AGTTGCACTTGA</string></haplotype></genotype><genotype><name><string>BA213c14t7_Con-S25_Conquest2_25-L029615-099-002-A04-A.ab1</string></name><haplotype><string>AATGACCCTTGA</string></haplotype><haplotype><string>AATGACCCTTGA</string></haplotype><haplotype><string>AATGACCCTTGA</string></haplotype><haplotype><string>AATGACCCTTGA</string></haplotype></genotype><genotype><name><string>BA213c14t7_Con-S50_Conquest2_50-L029615-099-002-B07-A.ab1</string></name><haplotype><string>GGTTGCCCCTGT</string></haplotype><haplotype><string>GGTTGCACTCTA</string></haplotype><haplotype><string>AGTTGCCCCTGT</string></haplotype><haplotype><string>AGTTGCCCCCGT</string></haplotype></genotype><genotype><name><string>BA213c14t7_Con-S73_Conquest2_73-L029615-099-002-A10-A.ab1</string></name><haplotype><string>GGTTGCCCCTGA</string></haplotype><haplotype><string>GGATGCCTCTGA</string></haplotype><haplotype><string>GGATGCCTCTGA</string></haplotype><haplotype><string>AGTTGCCCCTGT</string></haplotype></genotype><genotype><name><string>BA213c14t7_Con-S83_Conquest2_83-L029615-099-002-C11-A.ab1</string></name><haplotype><string>GGTTGTACTCTA</string></haplotype><haplotype><string>GGTTGCACTCTA</string></haplotype><haplotype><string>AGTTGCCCCTGT</string></haplotype><haplotype><string>AGTTGCCCCTGT</string></haplotype></genotype><genotype><name><string>BA213c14t7_Con-S89_Conquest2_89-L029615-099-002-A12-A.ab1</string></name><haplotype><string>GGTTGTACTCTA</string></haplotype><haplotype><string>GGTTGCCTCCTA</string></haplotype><haplotype><string>GGATGCCCCTGA</string></haplotype><haplotype><string>GGATGCACTCTA</string></haplotype></genotype><genotype><name><string>BA213c14t7_Con-S93_Conquest2_93-L029615-099-002-E12-A.ab1</string></name><haplotype><string>GGATGCCTCTGA</string></haplotype><haplotype><string>GGATGCCCCTGA</string></haplotype><haplotype><string>AATGACCCTTGA</string></haplotype><haplotype><string>AATGACCCTTGA</string></haplotype></genotype><genotype><name><string>BA213c14t7_Con-B1_conquest2_49-L034043-099-018-A07-A.ab1</string></name><haplotype><string>GGTTGCACTCTA</string></haplotype><haplotype><string>GGATGCCTCTGA</string></haplotype><haplotype><string>GGATGCCTCTGA</string></haplotype><haplotype><string>GGATGCCCCTGA</string></haplotype></genotype><genotype><name><string>BA213c14t7_Con-B4_conquest2_52-L034043-099-018-D07-A.ab1</string></name><haplotype><string>GGTTGCACTCTA</string></haplotype><haplotype><string>GGATGCCTCTGA</string></haplotype><haplotype><string>GGATGCCTCTGA</string></haplotype><haplotype><string>GGATGCCTCTGA</string></haplotype></genotype><genotype><name><string>BA213c14t7_Con-B26_conquest2_02-L034935-099-023-B01-A.ab1</string></name><haplotype><string>GGATGCCTCTGA</string></haplotype><haplotype><string>GGATGCCTCTGA</string></haplotype><haplotype><string>GGATGCCTCTGA</string></haplotype><haplotype><string>GGATGCACTCTA</string></haplotype></genotype><genotype><name><string>BA213c14t7_Con-B30_conquest2_06-L034935-099-023-F01-A.ab1</string></name><haplotype><string>GGTTGTACTCTA</string></haplotype><haplotype><string>GGTTGCACTCTA</string></haplotype><haplotype><string>GGTTGCACTCTA</string></haplotype><haplotype><string>GGTTGCACTCTA</string></haplotype></genotype><genotype><name><string>BA213c14t7_Con-B37_conquest2_29-L034043-099-018-E04-A.ab1</string></name><haplotype><string>GGTTGCCCCTGT</string></haplotype><haplotype><string>GGATGCCTCTGA</string></haplotype><haplotype><string>GGATGCCTCTGA</string></haplotype><haplotype><string>AGTTGCCCCTGT</string></haplotype></genotype><genotype><name><string>BA213c14t7_Con-B43_conquest2_28-L034043-099-018-D04-A.ab1</string></name><haplotype><string>GGTTGCCCCTGT</string></haplotype><haplotype><string>AGTTGCCCCTGT</string></haplotype><haplotype><string>AGTTGCCCCTGT</string></haplotype><haplotype><string>AGTTGCCCCTGT</string></haplotype></genotype><genotype><name><string>BA213c14t7_Con-B52_conquest2_64-L034043-099-018-H08-A.ab1</string></name><haplotype><string>GGATGCCTCTGA</string></haplotype><haplotype><string>GGATGCCTCTGA</string></haplotype><haplotype><string>GGATGCCCCTGA</string></haplotype><haplotype><string>AGTTGCCCCTGT</string></haplotype></genotype><genotype><name><string>BA213c14t7_Con-B62_conquest2_08-034161-achen-B62-A.ab1</string></name><haplotype><string>GGTTGCCCCTGA</string></haplotype><haplotype><string>GGTTGCACTCTA</string></haplotype><haplotype><string>GGATGCCTCTGA</string></haplotype><haplotype><string>GGATGCCTCTGA</string></haplotype></genotype><genotype><name><string>BA213c14t7_Con-B75_conquest2_43-L034935-099-023-C06-A.ab1</string></name><haplotype><string>GGTTGCCCCTGA</string></haplotype><haplotype><string>GGTTGCCCCTGA</string></haplotype><haplotype><string>GGATGCCTCTGA</string></haplotype><haplotype><string>GGATGCCTCTGA</string></haplotype></genotype><genotype><name><string>BA213c14t7_Con-B80_conquest2_48-L034935-099-023-H06-A.ab1</string></name><haplotype><string>GGTTGCCCCTGT</string></haplotype><haplotype><string>GGTTGCACTCTA</string></haplotype><haplotype><string>GGTTGCACTCTA</string></haplotype><haplotype><string>AGTTGCCCCTGT</string></haplotype></genotype><genotype><name><string>BA213c14t7_Con-B86_conquest2_54-L034935-099-023-F07-A.ab1</string></name><haplotype><string>GGATGCCTCTGA</string></haplotype><haplotype><string>GGATGCCTCTGA</string></haplotype><haplotype><string>GGATGCCTCTGA</string></haplotype><haplotype><string>GGATGCACTCTA</string></haplotype></genotype><genotype><name><string>BA213c14t7_Con-B108_conquest2_29-L034935-099-023-E04-A.ab1</string></name><haplotype><string>GGTTGCCCCTGA</string></haplotype><haplotype><string>AGTTGCCCCTGT</string></haplotype><haplotype><string>AGTTGCCCCTGT</string></haplotype><haplotype><string>AGTTGCCCCCGT</string></haplotype></genotype></genotypes></haplotyping><haplotyping><score>205708</score><haplotypes><haplotype><string>AATGACCCTTGA</string><necessarity>false</necessarity></haplotype><haplotype><string>AGTTGCACTTGT</string><necessarity>false</necessarity></haplotype><haplotype><string>AGTTGCCCCCGT</string><necessarity>false</necessarity></haplotype><haplotype><string>AGTTGCCCCTGT</string><necessarity>false</necessarity></haplotype><haplotype><string>GGATGCACTCTA</string><necessarity>false</necessarity></haplotype><haplotype><string>GGATGCCCCTGA</string><necessarity>false</necessarity></haplotype><haplotype><string>GGATGCCTCTGA</string><necessarity>false</necessarity></haplotype><haplotype><string>GGTTGCACTCTA</string><necessarity>false</necessarity></haplotype><haplotype><string>GGTTGCCCCTGA</string><necessarity>false</necessarity></haplotype><haplotype><string>GGTTGCCCCTGT</string><necessarity>false</necessarity></haplotype><haplotype><string>GGTTGCCTCCTA</string><necessarity>false</necessarity></haplotype><haplotype><string>GGTTGTACTCTA</string><necessarity>false</necessarity></haplotype></haplotypes><genotypes><genotype><name><string>BA213c14t7_Con-S9_Conquest2_09-L029615-099-002-A02-A.ab1</string></name><haplotype><string>GGTTGCCCCTGA</string></haplotype><haplotype><string>AGTTGCCCCCGT</string></haplotype><haplotype><string>AGTTGCCCCCGT</string></haplotype><haplotype><string>AGTTGCACTTGT</string></haplotype></genotype><genotype><name><string>BA213c14t7_Con-S25_Conquest2_25-L029615-099-002-A04-A.ab1</string></name><haplotype><string>AATGACCCTTGA</string></haplotype><haplotype><string>AATGACCCTTGA</string></haplotype><haplotype><string>AATGACCCTTGA</string></haplotype><haplotype><string>AATGACCCTTGA</string></haplotype></genotype><genotype><name><string>BA213c14t7_Con-S50_Conquest2_50-L029615-099-002-B07-A.ab1</string></name><haplotype><string>GGTTGCCCCTGT</string></haplotype><haplotype><string>GGTTGCACTCTA</string></haplotype><haplotype><string>AGTTGCCCCTGT</string></haplotype><haplotype><string>AGTTGCCCCCGT</string></haplotype></genotype><genotype><name><string>BA213c14t7_Con-S73_Conquest2_73-L029615-099-002-A10-A.ab1</string></name><haplotype><string>GGTTGCCCCTGA</string></haplotype><haplotype><string>GGATGCCTCTGA</string></haplotype><haplotype><string>GGATGCCTCTGA</string></haplotype><haplotype><string>AGTTGCCCCTGT</string></haplotype></genotype><genotype><name><string>BA213c14t7_Con-S83_Conquest2_83-L029615-099-002-C11-A.ab1</string></name><haplotype><string>GGTTGTACTCTA</string></haplotype><haplotype><string>GGTTGCACTCTA</string></haplotype><haplotype><string>AGTTGCCCCTGT</string></haplotype><haplotype><string>AGTTGCCCCTGT</string></haplotype></genotype><genotype><name><string>BA213c14t7_Con-S89_Conquest2_89-L029615-099-002-A12-A.ab1</string></name><haplotype><string>GGTTGTACTCTA</string></haplotype><haplotype><string>GGTTGCCTCCTA</string></haplotype><haplotype><string>GGATGCCCCTGA</string></haplotype><haplotype><string>GGATGCACTCTA</string></haplotype></genotype><genotype><name><string>BA213c14t7_Con-S93_Conquest2_93-L029615-099-002-E12-A.ab1</string></name><haplotype><string>GGATGCCTCTGA</string></haplotype><haplotype><string>GGATGCCCCTGA</string></haplotype><haplotype><string>AATGACCCTTGA</string></haplotype><haplotype><string>AATGACCCTTGA</string></haplotype></genotype><genotype><name><string>BA213c14t7_Con-B1_conquest2_49-L034043-099-018-A07-A.ab1</string></name><haplotype><string>GGTTGCCCCTGA</string></haplotype><haplotype><string>GGATGCCTCTGA</string></haplotype><haplotype><string>GGATGCCTCTGA</string></haplotype><haplotype><string>GGATGCACTCTA</string></haplotype></genotype><genotype><name><string>BA213c14t7_Con-B4_conquest2_52-L034043-099-018-D07-A.ab1</string></name><haplotype><string>GGTTGCACTCTA</string></haplotype><haplotype><string>GGATGCCTCTGA</string></haplotype><haplotype><string>GGATGCCTCTGA</string></haplotype><haplotype><string>GGATGCCTCTGA</string></haplotype></genotype><genotype><name><string>BA213c14t7_Con-B26_conquest2_02-L034935-099-023-B01-A.ab1</string></name><haplotype><string>GGATGCCTCTGA</string></haplotype><haplotype><string>GGATGCCTCTGA</string></haplotype><haplotype><string>GGATGCCTCTGA</string></haplotype><haplotype><string>GGATGCACTCTA</string></haplotype></genotype><genotype><name><string>BA213c14t7_Con-B30_conquest2_06-L034935-099-023-F01-A.ab1</string></name><haplotype><string>GGTTGTACTCTA</string></haplotype><haplotype><string>GGTTGCACTCTA</string></haplotype><haplotype><string>GGTTGCACTCTA</string></haplotype><haplotype><string>GGTTGCACTCTA</string></haplotype></genotype><genotype><name><string>BA213c14t7_Con-B37_conquest2_29-L034043-099-018-E04-A.ab1</string></name><haplotype><string>GGTTGCCCCTGT</string></haplotype><haplotype><string>GGATGCCTCTGA</string></haplotype><haplotype><string>GGATGCCTCTGA</string></haplotype><haplotype><string>AGTTGCCCCTGT</string></haplotype></genotype><genotype><name><string>BA213c14t7_Con-B43_conquest2_28-L034043-099-018-D04-A.ab1</string></name><haplotype><string>GGTTGCCCCTGT</string></haplotype><haplotype><string>AGTTGCCCCTGT</string></haplotype><haplotype><string>AGTTGCCCCTGT</string></haplotype><haplotype><string>AGTTGCCCCTGT</string></haplotype></genotype><genotype><name><string>BA213c14t7_Con-B52_conquest2_64-L034043-099-018-H08-A.ab1</string></name><haplotype><string>GGATGCCTCTGA</string></haplotype><haplotype><string>GGATGCCTCTGA</string></haplotype><haplotype><string>GGATGCCCCTGA</string></haplotype><haplotype><string>AGTTGCCCCTGT</string></haplotype></genotype><genotype><name><string>BA213c14t7_Con-B62_conquest2_08-034161-achen-B62-A.ab1</string></name><haplotype><string>GGTTGCCCCTGA</string></haplotype><haplotype><string>GGTTGCACTCTA</string></haplotype><haplotype><string>GGATGCCTCTGA</string></haplotype><haplotype><string>GGATGCCTCTGA</string></haplotype></genotype><genotype><name><string>BA213c14t7_Con-B75_conquest2_43-L034935-099-023-C06-A.ab1</string></name><haplotype><string>GGTTGCCCCTGA</string></haplotype><haplotype><string>GGTTGCCCCTGA</string></haplotype><haplotype><string>GGATGCCTCTGA</string></haplotype><haplotype><string>GGATGCCTCTGA</string></haplotype></genotype><genotype><name><string>BA213c14t7_Con-B80_conquest2_48-L034935-099-023-H06-A.ab1</string></name><haplotype><string>GGTTGCCCCTGT</string></haplotype><haplotype><string>GGTTGCACTCTA</string></haplotype><haplotype><string>GGTTGCACTCTA</string></haplotype><haplotype><string>AGTTGCCCCTGT</string></haplotype></genotype><genotype><name><string>BA213c14t7_Con-B86_conquest2_54-L034935-099-023-F07-A.ab1</string></name><haplotype><string>GGATGCCTCTGA</string></haplotype><haplotype><string>GGATGCCTCTGA</string></haplotype><haplotype><string>GGATGCCTCTGA</string></haplotype><haplotype><string>GGATGCACTCTA</string></haplotype></genotype><genotype><name><string>BA213c14t7_Con-B108_conquest2_29-L034935-099-023-E04-A.ab1</string></name><haplotype><string>GGTTGCCCCTGA</string></haplotype><haplotype><string>AGTTGCCCCTGT</string></haplotype><haplotype><string>AGTTGCCCCTGT</string></haplotype><haplotype><string>AGTTGCCCCCGT</string></haplotype></genotype></genotypes></haplotyping><haplotyping><score>205207</score><haplotypes><haplotype><string>AATGACCCTTGA</string><necessarity>false</necessarity></haplotype><haplotype><string>AGTTGCCCCCGT</string><necessarity>false</necessarity></haplotype><haplotype><string>AGTTGCCCCTGT</string><necessarity>false</necessarity></haplotype><haplotype><string>GGATGCATTTGA</string><necessarity>false</necessarity></haplotype><haplotype><string>GGATGCCCCCTA</string><necessarity>false</necessarity></haplotype><haplotype><string>GGATGCCCCTGA</string><necessarity>false</necessarity></haplotype><haplotype><string>GGATGCCTCTGA</string><necessarity>false</necessarity></haplotype><haplotype><string>GGTTGCACTCGA</string><necessarity>false</necessarity></haplotype><haplotype><string>GGTTGCACTCTA</string><necessarity>false</necessarity></haplotype><haplotype><string>GGTTGCCCCTGA</string><necessarity>false</necessarity></haplotype><haplotype><string>GGTTGCCCCTGT</string><necessarity>false</necessarity></haplotype><haplotype><string>GGTTGTACTCTA</string><necessarity>false</necessarity></haplotype></haplotypes><genotypes><genotype><name><string>BA213c14t7_Con-S9_Conquest2_09-L029615-099-002-A02-A.ab1</string></name><haplotype><string>GGTTGCACTCGA</string></haplotype><haplotype><string>AGTTGCCCCTGT</string></haplotype><haplotype><string>AGTTGCCCCTGT</string></haplotype><haplotype><string>AGTTGCCCCCGT</string></haplotype></genotype><genotype><name><string>BA213c14t7_Con-S25_Conquest2_25-L029615-099-002-A04-A.ab1</string></name><haplotype><string>AATGACCCTTGA</string></haplotype><haplotype><string>AATGACCCTTGA</string></haplotype><haplotype><string>AATGACCCTTGA</string></haplotype><haplotype><string>AATGACCCTTGA</string></haplotype></genotype><genotype><name><string>BA213c14t7_Con-S50_Conquest2_50-L029615-099-002-B07-A.ab1</string></name><haplotype><string>GGTTGCCCCTGT</string></haplotype><haplotype><string>GGTTGCACTCTA</string></haplotype><haplotype><string>AGTTGCCCCTGT</string></haplotype><haplotype><string>AGTTGCCCCCGT</string></haplotype></genotype><genotype><name><string>BA213c14t7_Con-S73_Conquest2_73-L029615-099-002-A10-A.ab1</string></name><haplotype><string>GGTTGCCCCTGA</string></haplotype><haplotype><string>GGATGCCTCTGA</string></haplotype><haplotype><string>GGATGCCTCTGA</string></haplotype><haplotype><string>AGTTGCCCCTGT</string></haplotype></genotype><genotype><name><string>BA213c14t7_Con-S83_Conquest2_83-L029615-099-002-C11-A.ab1</string></name><haplotype><string>GGTTGTACTCTA</string></haplotype><haplotype><string>GGTTGCACTCTA</string></haplotype><haplotype><string>AGTTGCCCCTGT</string></haplotype><haplotype><string>AGTTGCCCCTGT</string></haplotype></genotype><genotype><name><string>BA213c14t7_Con-S89_Conquest2_89-L029615-099-002-A12-A.ab1</string></name><haplotype><string>GGTTGTACTCTA</string></haplotype><haplotype><string>GGTTGCACTCTA</string></haplotype><haplotype><string>GGATGCCTCTGA</string></haplotype><haplotype><string>GGATGCCCCCTA</string></haplotype></genotype><genotype><name><string>BA213c14t7_Con-S93_Conquest2_93-L029615-099-002-E12-A.ab1</string></name><haplotype><string>GGATGCCTCTGA</string></haplotype><haplotype><string>GGATGCCCCTGA</string></haplotype><haplotype><string>AATGACCCTTGA</string></haplotype><haplotype><string>AATGACCCTTGA</string></haplotype></genotype><genotype><name><string>BA213c14t7_Con-B1_conquest2_49-L034043-099-018-A07-A.ab1</string></name><haplotype><string>GGTTGCACTCTA</string></haplotype><haplotype><string>GGATGCCTCTGA</string></haplotype><haplotype><string>GGATGCCTCTGA</string></haplotype><haplotype><string>GGATGCCCCTGA</string></haplotype></genotype><genotype><name><string>BA213c14t7_Con-B4_conquest2_52-L034043-099-018-D07-A.ab1</string></name><haplotype><string>GGTTGCACTCTA</string></haplotype><haplotype><string>GGATGCCTCTGA</string></haplotype><haplotype><string>GGATGCCTCTGA</string></haplotype><haplotype><string>GGATGCCTCTGA</string></haplotype></genotype><genotype><name><string>BA213c14t7_Con-B26_conquest2_02-L034935-099-023-B01-A.ab1</string></name><haplotype><string>GGATGCCTCTGA</string></haplotype><haplotype><string>GGATGCCTCTGA</string></haplotype><haplotype><string>GGATGCCCCCTA</string></haplotype><haplotype><string>GGATGCATTTGA</string></haplotype></genotype><genotype><name><string>BA213c14t7_Con-B30_conquest2_06-L034935-099-023-F01-A.ab1</string></name><haplotype><string>GGTTGTACTCTA</string></haplotype><haplotype><string>GGTTGCACTCTA</string></haplotype><haplotype><string>GGTTGCACTCTA</string></haplotype><haplotype><string>GGTTGCACTCTA</string></haplotype></genotype><genotype><name><string>BA213c14t7_Con-B37_conquest2_29-L034043-099-018-E04-A.ab1</string></name><haplotype><string>GGTTGCCCCTGT</string></haplotype><haplotype><string>GGATGCCTCTGA</string></haplotype><haplotype><string>GGATGCCTCTGA</string></haplotype><haplotype><string>AGTTGCCCCTGT</string></haplotype></genotype><genotype><name><string>BA213c14t7_Con-B43_conquest2_28-L034043-099-018-D04-A.ab1</string></name><haplotype><string>GGTTGCCCCTGT</string></haplotype><haplotype><string>AGTTGCCCCTGT</string></haplotype><haplotype><string>AGTTGCCCCTGT</string></haplotype><haplotype><string>AGTTGCCCCTGT</string></haplotype></genotype><genotype><name><string>BA213c14t7_Con-B52_conquest2_64-L034043-099-018-H08-A.ab1</string></name><haplotype><string>GGATGCCTCTGA</string></haplotype><haplotype><string>GGATGCCTCTGA</string></haplotype><haplotype><string>GGATGCCCCTGA</string></haplotype><haplotype><string>AGTTGCCCCTGT</string></haplotype></genotype><genotype><name><string>BA213c14t7_Con-B62_conquest2_08-034161-achen-B62-A.ab1</string></name><haplotype><string>GGTTGCCCCTGA</string></haplotype><haplotype><string>GGTTGCACTCTA</string></haplotype><haplotype><string>GGATGCCTCTGA</string></haplotype><haplotype><string>GGATGCCTCTGA</string></haplotype></genotype><genotype><name><string>BA213c14t7_Con-B75_conquest2_43-L034935-099-023-C06-A.ab1</string></name><haplotype><string>GGTTGCCCCTGA</string></haplotype><haplotype><string>GGTTGCCCCTGA</string></haplotype><haplotype><string>GGATGCCTCTGA</string></haplotype><haplotype><string>GGATGCCTCTGA</string></haplotype></genotype><genotype><name><string>BA213c14t7_Con-B80_conquest2_48-L034935-099-023-H06-A.ab1</string></name><haplotype><string>GGTTGCCCCTGT</string></haplotype><haplotype><string>GGTTGCACTCTA</string></haplotype><haplotype><string>GGTTGCACTCTA</string></haplotype><haplotype><string>AGTTGCCCCTGT</string></haplotype></genotype><genotype><name><string>BA213c14t7_Con-B86_conquest2_54-L034935-099-023-F07-A.ab1</string></name><haplotype><string>GGATGCCTCTGA</string></haplotype><haplotype><string>GGATGCCTCTGA</string></haplotype><haplotype><string>GGATGCCCCCTA</string></haplotype><haplotype><string>GGATGCATTTGA</string></haplotype></genotype><genotype><name><string>BA213c14t7_Con-B108_conquest2_29-L034935-099-023-E04-A.ab1</string></name><haplotype><string>GGTTGCCCCTGA</string></haplotype><haplotype><string>AGTTGCCCCTGT</string></haplotype><haplotype><string>AGTTGCCCCTGT</string></haplotype><haplotype><string>AGTTGCCCCCGT</string></haplotype></genotype></genotypes></haplotyping><haplotyping><score>203800</score><haplotypes><haplotype><string>AATGACCCTTGA</string><necessarity>false</necessarity></haplotype><haplotype><string>AGTTGCACTCGT</string><necessarity>false</necessarity></haplotype><haplotype><string>AGTTGCCCCCGT</string><necessarity>false</necessarity></haplotype><haplotype><string>AGTTGCCCCTGT</string><necessarity>false</necessarity></haplotype><haplotype><string>GGATGCATTTGA</string><necessarity>false</necessarity></haplotype><haplotype><string>GGATGCCCCCTA</string><necessarity>false</necessarity></haplotype><haplotype><string>GGATGCCCCTGA</string><necessarity>false</necessarity></haplotype><haplotype><string>GGATGCCTCTGA</string><necessarity>false</necessarity></haplotype><haplotype><string>GGTTGCACTCTA</string><necessarity>false</necessarity></haplotype><haplotype><string>GGTTGCCCCTGA</string><necessarity>false</necessarity></haplotype><haplotype><string>GGTTGCCCCTGT</string><necessarity>false</necessarity></haplotype><haplotype><string>GGTTGTACTCTA</string><necessarity>false</necessarity></haplotype></haplotypes><genotypes><genotype><name><string>BA213c14t7_Con-S9_Conquest2_09-L029615-099-002-A02-A.ab1</string></name><haplotype><string>GGTTGCCCCTGA</string></haplotype><haplotype><string>AGTTGCCCCTGT</string></haplotype><haplotype><string>AGTTGCCCCCGT</string></haplotype><haplotype><string>AGTTGCACTCGT</string></haplotype></genotype><genotype><name><string>BA213c14t7_Con-S25_Conquest2_25-L029615-099-002-A04-A.ab1</string></name><haplotype><string>AATGACCCTTGA</string></haplotype><haplotype><string>AATGACCCTTGA</string></haplotype><haplotype><string>AATGACCCTTGA</string></haplotype><haplotype><string>AATGACCCTTGA</string></haplotype></genotype><genotype><name><string>BA213c14t7_Con-S50_Conquest2_50-L029615-099-002-B07-A.ab1</string></name><haplotype><string>GGTTGCCCCTGT</string></haplotype><haplotype><string>GGTTGCACTCTA</string></haplotype><haplotype><string>AGTTGCCCCTGT</string></haplotype><haplotype><string>AGTTGCCCCCGT</string></haplotype></genotype><genotype><name><string>BA213c14t7_Con-S73_Conquest2_73-L029615-099-002-A10-A.ab1</string></name><haplotype><string>GGTTGCCCCTGA</string></haplotype><haplotype><string>GGATGCCTCTGA</string></haplotype><haplotype><string>GGATGCCTCTGA</string></haplotype><haplotype><string>AGTTGCCCCTGT</string></haplotype></genotype><genotype><name><string>BA213c14t7_Con-S83_Conquest2_83-L029615-099-002-C11-A.ab1</string></name><haplotype><string>GGTTGTACTCTA</string></haplotype><haplotype><string>GGTTGCACTCTA</string></haplotype><haplotype><string>AGTTGCCCCTGT</string></haplotype><haplotype><string>AGTTGCCCCTGT</string></haplotype></genotype><genotype><name><string>BA213c14t7_Con-S89_Conquest2_89-L029615-099-002-A12-A.ab1</string></name><haplotype><string>GGTTGTACTCTA</string></haplotype><haplotype><string>GGTTGCACTCTA</string></haplotype><haplotype><string>GGATGCCTCTGA</string></haplotype><haplotype><string>GGATGCCCCCTA</string></haplotype></genotype><genotype><name><string>BA213c14t7_Con-S93_Conquest2_93-L029615-099-002-E12-A.ab1</string></name><haplotype><string>GGATGCCTCTGA</string></haplotype><haplotype><string>GGATGCCCCTGA</string></haplotype><haplotype><string>AATGACCCTTGA</string></haplotype><haplotype><string>AATGACCCTTGA</string></haplotype></genotype><genotype><name><string>BA213c14t7_Con-B1_conquest2_49-L034043-099-018-A07-A.ab1</string></name><haplotype><string>GGTTGCACTCTA</string></haplotype><haplotype><string>GGATGCCTCTGA</string></haplotype><haplotype><string>GGATGCCTCTGA</string></haplotype><haplotype><string>GGATGCCCCTGA</string></haplotype></genotype><genotype><name><string>BA213c14t7_Con-B4_conquest2_52-L034043-099-018-D07-A.ab1</string></name><haplotype><string>GGTTGCACTCTA</string></haplotype><haplotype><string>GGATGCCTCTGA</string></haplotype><haplotype><string>GGATGCCTCTGA</string></haplotype><haplotype><string>GGATGCCTCTGA</string></haplotype></genotype><genotype><name><string>BA213c14t7_Con-B26_conquest2_02-L034935-099-023-B01-A.ab1</string></name><haplotype><string>GGATGCCTCTGA</string></haplotype><haplotype><string>GGATGCCTCTGA</string></haplotype><haplotype><string>GGATGCCCCCTA</string></haplotype><haplotype><string>GGATGCATTTGA</string></haplotype></genotype><genotype><name><string>BA213c14t7_Con-B30_conquest2_06-L034935-099-023-F01-A.ab1</string></name><haplotype><string>GGTTGTACTCTA</string></haplotype><haplotype><string>GGTTGCACTCTA</string></haplotype><haplotype><string>GGTTGCACTCTA</string></haplotype><haplotype><string>GGTTGCACTCTA</string></haplotype></genotype><genotype><name><string>BA213c14t7_Con-B37_conquest2_29-L034043-099-018-E04-A.ab1</string></name><haplotype><string>GGTTGCCCCTGT</string></haplotype><haplotype><string>GGATGCCTCTGA</string></haplotype><haplotype><string>GGATGCCTCTGA</string></haplotype><haplotype><string>AGTTGCCCCTGT</string></haplotype></genotype><genotype><name><string>BA213c14t7_Con-B43_conquest2_28-L034043-099-018-D04-A.ab1</string></name><haplotype><string>GGTTGCCCCTGT</string></haplotype><haplotype><string>AGTTGCCCCTGT</string></haplotype><haplotype><string>AGTTGCCCCTGT</string></haplotype><haplotype><string>AGTTGCCCCTGT</string></haplotype></genotype><genotype><name><string>BA213c14t7_Con-B52_conquest2_64-L034043-099-018-H08-A.ab1</string></name><haplotype><string>GGATGCCTCTGA</string></haplotype><haplotype><string>GGATGCCTCTGA</string></haplotype><haplotype><string>GGATGCCCCTGA</string></haplotype><haplotype><string>AGTTGCCCCTGT</string></haplotype></genotype><genotype><name><string>BA213c14t7_Con-B62_conquest2_08-034161-achen-B62-A.ab1</string></name><haplotype><string>GGTTGCCCCTGA</string></haplotype><haplotype><string>GGTTGCACTCTA</string></haplotype><haplotype><string>GGATGCCTCTGA</string></haplotype><haplotype><string>GGATGCCTCTGA</string></haplotype></genotype><genotype><name><string>BA213c14t7_Con-B75_conquest2_43-L034935-099-023-C06-A.ab1</string></name><haplotype><string>GGTTGCCCCTGA</string></haplotype><haplotype><string>GGTTGCCCCTGA</string></haplotype><haplotype><string>GGATGCCTCTGA</string></haplotype><haplotype><string>GGATGCCTCTGA</string></haplotype></genotype><genotype><name><string>BA213c14t7_Con-B80_conquest2_48-L034935-099-023-H06-A.ab1</string></name><haplotype><string>GGTTGCCCCTGT</string></haplotype><haplotype><string>GGTTGCACTCTA</string></haplotype><haplotype><string>GGTTGCACTCTA</string></haplotype><haplotype><string>AGTTGCCCCTGT</string></haplotype></genotype><genotype><name><string>BA213c14t7_Con-B86_conquest2_54-L034935-099-023-F07-A.ab1</string></name><haplotype><string>GGATGCCTCTGA</string></haplotype><haplotype><string>GGATGCCTCTGA</string></haplotype><haplotype><string>GGATGCCCCCTA</string></haplotype><haplotype><string>GGATGCATTTGA</string></haplotype></genotype><genotype><name><string>BA213c14t7_Con-B108_conquest2_29-L034935-099-023-E04-A.ab1</string></name><haplotype><string>GGTTGCCCCTGA</string></haplotype><haplotype><string>AGTTGCCCCTGT</string></haplotype><haplotype><string>AGTTGCCCCTGT</string></haplotype><haplotype><string>AGTTGCCCCCGT</string></haplotype></genotype></genotypes></haplotyping><haplotyping><score>203501</score><haplotypes><haplotype><string>AATGACCCTTGA</string><necessarity>false</necessarity></haplotype><haplotype><string>AGTTGCACTCGA</string><necessarity>false</necessarity></haplotype><haplotype><string>AGTTGCCCCCGT</string><necessarity>false</necessarity></haplotype><haplotype><string>AGTTGCCCCTGT</string><necessarity>false</necessarity></haplotype><haplotype><string>GGATGCATTTGA</string><necessarity>false</necessarity></haplotype><haplotype><string>GGATGCCCCCTA</string><necessarity>false</necessarity></haplotype><haplotype><string>GGATGCCCCTGA</string><necessarity>false</necessarity></haplotype><haplotype><string>GGATGCCTCTGA</string><necessarity>false</necessarity></haplotype><haplotype><string>GGTTGCACTCTA</string><necessarity>false</necessarity></haplotype><haplotype><string>GGTTGCCCCTGA</string><necessarity>false</necessarity></haplotype><haplotype><string>GGTTGCCCCTGT</string><necessarity>false</necessarity></haplotype><haplotype><string>GGTTGTACTCTA</string><necessarity>false</necessarity></haplotype></haplotypes><genotypes><genotype><name><string>BA213c14t7_Con-S9_Conquest2_09-L029615-099-002-A02-A.ab1</string></name><haplotype><string>GGTTGCCCCTGT</string></haplotype><haplotype><string>AGTTGCCCCTGT</string></haplotype><haplotype><string>AGTTGCCCCCGT</string></haplotype><haplotype><string>AGTTGCACTCGA</string></haplotype></genotype><genotype><name><string>BA213c14t7_Con-S25_Conquest2_25-L029615-099-002-A04-A.ab1</string></name><haplotype><string>AATGACCCTTGA</string></haplotype><haplotype><string>AATGACCCTTGA</string></haplotype><haplotype><string>AATGACCCTTGA</string></haplotype><haplotype><string>AATGACCCTTGA</string></haplotype></genotype><genotype><name><string>BA213c14t7_Con-S50_Conquest2_50-L029615-099-002-B07-A.ab1</string></name><haplotype><string>GGTTGCCCCTGT</string></haplotype><haplotype><string>GGTTGCACTCTA</string></haplotype><haplotype><string>AGTTGCCCCTGT</string></haplotype><haplotype><string>AGTTGCCCCCGT</string></haplotype></genotype><genotype><name><string>BA213c14t7_Con-S73_Conquest2_73-L029615-099-002-A10-A.ab1</string></name><haplotype><string>GGTTGCCCCTGA</string></haplotype><haplotype><string>GGATGCCTCTGA</string></haplotype><haplotype><string>GGATGCCTCTGA</string></haplotype><haplotype><string>AGTTGCCCCTGT</string></haplotype></genotype><genotype><name><string>BA213c14t7_Con-S83_Conquest2_83-L029615-099-002-C11-A.ab1</string></name><haplotype><string>GGTTGTACTCTA</string></haplotype><haplotype><string>GGTTGCACTCTA</string></haplotype><haplotype><string>AGTTGCCCCTGT</string></haplotype><haplotype><string>AGTTGCCCCTGT</string></haplotype></genotype><genotype><name><string>BA213c14t7_Con-S89_Conquest2_89-L029615-099-002-A12-A.ab1</string></name><haplotype><string>GGTTGTACTCTA</string></haplotype><haplotype><string>GGTTGCACTCTA</string></haplotype><haplotype><string>GGATGCCTCTGA</string></haplotype><haplotype><string>GGATGCCCCCTA</string></haplotype></genotype><genotype><name><string>BA213c14t7_Con-S93_Conquest2_93-L029615-099-002-E12-A.ab1</string></name><haplotype><string>GGATGCCTCTGA</string></haplotype><haplotype><string>GGATGCCCCTGA</string></haplotype><haplotype><string>AATGACCCTTGA</string></haplotype><haplotype><string>AATGACCCTTGA</string></haplotype></genotype><genotype><name><string>BA213c14t7_Con-B1_conquest2_49-L034043-099-018-A07-A.ab1</string></name><haplotype><string>GGTTGCACTCTA</string></haplotype><haplotype><string>GGATGCCTCTGA</string></haplotype><haplotype><string>GGATGCCTCTGA</string></haplotype><haplotype><string>GGATGCCCCTGA</string></haplotype></genotype><genotype><name><string>BA213c14t7_Con-B4_conquest2_52-L034043-099-018-D07-A.ab1</string></name><haplotype><string>GGTTGCACTCTA</string></haplotype><haplotype><string>GGATGCCTCTGA</string></haplotype><haplotype><string>GGATGCCTCTGA</string></haplotype><haplotype><string>GGATGCCTCTGA</string></haplotype></genotype><genotype><name><string>BA213c14t7_Con-B26_conquest2_02-L034935-099-023-B01-A.ab1</string></name><haplotype><string>GGATGCCTCTGA</string></haplotype><haplotype><string>GGATGCCTCTGA</string></haplotype><haplotype><string>GGATGCCCCCTA</string></haplotype><haplotype><string>GGATGCATTTGA</string></haplotype></genotype><genotype><name><string>BA213c14t7_Con-B30_conquest2_06-L034935-099-023-F01-A.ab1</string></name><haplotype><string>GGTTGTACTCTA</string></haplotype><haplotype><string>GGTTGCACTCTA</string></haplotype><haplotype><string>GGTTGCACTCTA</string></haplotype><haplotype><string>GGTTGCACTCTA</string></haplotype></genotype><genotype><name><string>BA213c14t7_Con-B37_conquest2_29-L034043-099-018-E04-A.ab1</string></name><haplotype><string>GGTTGCCCCTGT</string></haplotype><haplotype><string>GGATGCCTCTGA</string></haplotype><haplotype><string>GGATGCCTCTGA</string></haplotype><haplotype><string>AGTTGCCCCTGT</string></haplotype></genotype><genotype><name><string>BA213c14t7_Con-B43_conquest2_28-L034043-099-018-D04-A.ab1</string></name><haplotype><string>GGTTGCCCCTGT</string></haplotype><haplotype><string>AGTTGCCCCTGT</string></haplotype><haplotype><string>AGTTGCCCCTGT</string></haplotype><haplotype><string>AGTTGCCCCTGT</string></haplotype></genotype><genotype><name><string>BA213c14t7_Con-B52_conquest2_64-L034043-099-018-H08-A.ab1</string></name><haplotype><string>GGATGCCTCTGA</string></haplotype><haplotype><string>GGATGCCTCTGA</string></haplotype><haplotype><string>GGATGCCCCTGA</string></haplotype><haplotype><string>AGTTGCCCCTGT</string></haplotype></genotype><genotype><name><string>BA213c14t7_Con-B62_conquest2_08-034161-achen-B62-A.ab1</string></name><haplotype><string>GGTTGCCCCTGA</string></haplotype><haplotype><string>GGTTGCACTCTA</string></haplotype><haplotype><string>GGATGCCTCTGA</string></haplotype><haplotype><string>GGATGCCTCTGA</string></haplotype></genotype><genotype><name><string>BA213c14t7_Con-B75_conquest2_43-L034935-099-023-C06-A.ab1</string></name><haplotype><string>GGTTGCCCCTGA</string></haplotype><haplotype><string>GGTTGCCCCTGA</string></haplotype><haplotype><string>GGATGCCTCTGA</string></haplotype><haplotype><string>GGATGCCTCTGA</string></haplotype></genotype><genotype><name><string>BA213c14t7_Con-B80_conquest2_48-L034935-099-023-H06-A.ab1</string></name><haplotype><string>GGTTGCCCCTGT</string></haplotype><haplotype><string>GGTTGCACTCTA</string></haplotype><haplotype><string>GGTTGCACTCTA</string></haplotype><haplotype><string>AGTTGCCCCTGT</string></haplotype></genotype><genotype><name><string>BA213c14t7_Con-B86_conquest2_54-L034935-099-023-F07-A.ab1</string></name><haplotype><string>GGATGCCTCTGA</string></haplotype><haplotype><string>GGATGCCTCTGA</string></haplotype><haplotype><string>GGATGCCCCCTA</string></haplotype><haplotype><string>GGATGCATTTGA</string></haplotype></genotype><genotype><name><string>BA213c14t7_Con-B108_conquest2_29-L034935-099-023-E04-A.ab1</string></name><haplotype><string>GGTTGCCCCTGA</string></haplotype><haplotype><string>AGTTGCCCCTGT</string></haplotype><haplotype><string>AGTTGCCCCTGT</string></haplotype><haplotype><string>AGTTGCCCCCGT</string></haplotype></genotype></genotypes></haplotyping><haplotyping><score>202988</score><haplotypes><haplotype><string>AATGACCCTTGA</string><necessarity>false</necessarity></haplotype><haplotype><string>AGTTGCCCCCGT</string><necessarity>false</necessarity></haplotype><haplotype><string>AGTTGCCCCTGT</string><necessarity>false</necessarity></haplotype><haplotype><string>GGATGCATTTGA</string><necessarity>false</necessarity></haplotype><haplotype><string>GGATGCCCCCTA</string><necessarity>false</necessarity></haplotype><haplotype><string>GGATGCCCCTGA</string><necessarity>false</necessarity></haplotype><haplotype><string>GGATGCCTCTGA</string><necessarity>false</necessarity></haplotype><haplotype><string>GGTTGCACTCTA</string><necessarity>false</necessarity></haplotype><haplotype><string>GGTTGCACTTGA</string><necessarity>false</necessarity></haplotype><haplotype><string>GGTTGCCCCTGA</string><necessarity>false</necessarity></haplotype><haplotype><string>GGTTGCCCCTGT</string><necessarity>false</necessarity></haplotype><haplotype><string>GGTTGTACTCTA</string><necessarity>false</necessarity></haplotype></haplotypes><genotypes><genotype><name><string>BA213c14t7_Con-S9_Conquest2_09-L029615-099-002-A02-A.ab1</string></name><haplotype><string>GGTTGCACTTGA</string></haplotype><haplotype><string>AGTTGCCCCTGT</string></haplotype><haplotype><string>AGTTGCCCCCGT</string></haplotype><haplotype><string>AGTTGCCCCCGT</string></haplotype></genotype><genotype><name><string>BA213c14t7_Con-S25_Conquest2_25-L029615-099-002-A04-A.ab1</string></name><haplotype><string>AATGACCCTTGA</string></haplotype><haplotype><string>AATGACCCTTGA</string></haplotype><haplotype><string>AATGACCCTTGA</string></haplotype><haplotype><string>AATGACCCTTGA</string></haplotype></genotype><genotype><name><string>BA213c14t7_Con-S50_Conquest2_50-L029615-099-002-B07-A.ab1</string></name><haplotype><string>GGTTGCCCCTGT</string></haplotype><haplotype><string>GGTTGCACTCTA</string></haplotype><haplotype><string>AGTTGCCCCTGT</string></haplotype><haplotype><string>AGTTGCCCCCGT</string></haplotype></genotype><genotype><name><string>BA213c14t7_Con-S73_Conquest2_73-L029615-099-002-A10-A.ab1</string></name><haplotype><string>GGTTGCCCCTGA</string></haplotype><haplotype><string>GGATGCCTCTGA</string></haplotype><haplotype><string>GGATGCCTCTGA</string></haplotype><haplotype><string>AGTTGCCCCTGT</string></haplotype></genotype><genotype><name><string>BA213c14t7_Con-S83_Conquest2_83-L029615-099-002-C11-A.ab1</string></name><haplotype><string>GGTTGTACTCTA</string></haplotype><haplotype><string>GGTTGCACTCTA</string></haplotype><haplotype><string>AGTTGCCCCTGT</string></haplotype><haplotype><string>AGTTGCCCCTGT</string></haplotype></genotype><genotype><name><string>BA213c14t7_Con-S89_Conquest2_89-L029615-099-002-A12-A.ab1</string></name><haplotype><string>GGTTGTACTCTA</string></haplotype><haplotype><string>GGTTGCACTCTA</string></haplotype><haplotype><string>GGATGCCTCTGA</string></haplotype><haplotype><string>GGATGCCCCCTA</string></haplotype></genotype><genotype><name><string>BA213c14t7_Con-S93_Conquest2_93-L029615-099-002-E12-A.ab1</string></name><haplotype><string>GGATGCCTCTGA</string></haplotype><haplotype><string>GGATGCCCCTGA</string></haplotype><haplotype><string>AATGACCCTTGA</string></haplotype><haplotype><string>AATGACCCTTGA</string></haplotype></genotype><genotype><name><string>BA213c14t7_Con-B1_conquest2_49-L034043-099-018-A07-A.ab1</string></name><haplotype><string>GGTTGCACTCTA</string></haplotype><haplotype><string>GGATGCCTCTGA</string></haplotype><haplotype><string>GGATGCCTCTGA</string></haplotype><haplotype><string>GGATGCCCCTGA</string></haplotype></genotype><genotype><name><string>BA213c14t7_Con-B4_conquest2_52-L034043-099-018-D07-A.ab1</string></name><haplotype><string>GGTTGCACTCTA</string></haplotype><haplotype><string>GGATGCCTCTGA</string></haplotype><haplotype><string>GGATGCCTCTGA</string></haplotype><haplotype><string>GGATGCCTCTGA</string></haplotype></genotype><genotype><name><string>BA213c14t7_Con-B26_conquest2_02-L034935-099-023-B01-A.ab1</string></name><haplotype><string>GGATGCCTCTGA</string></haplotype><haplotype><string>GGATGCCTCTGA</string></haplotype><haplotype><string>GGATGCCCCCTA</string></haplotype><haplotype><string>GGATGCATTTGA</string></haplotype></genotype><genotype><name><string>BA213c14t7_Con-B30_conquest2_06-L034935-099-023-F01-A.ab1</string></name><haplotype><string>GGTTGTACTCTA</string></haplotype><haplotype><string>GGTTGCACTCTA</string></haplotype><haplotype><string>GGTTGCACTCTA</string></haplotype><haplotype><string>GGTTGCACTCTA</string></haplotype></genotype><genotype><name><string>BA213c14t7_Con-B37_conquest2_29-L034043-099-018-E04-A.ab1</string></name><haplotype><string>GGTTGCCCCTGT</string></haplotype><haplotype><string>GGATGCCTCTGA</string></haplotype><haplotype><string>GGATGCCTCTGA</string></haplotype><haplotype><string>AGTTGCCCCTGT</string></haplotype></genotype><genotype><name><string>BA213c14t7_Con-B43_conquest2_28-L034043-099-018-D04-A.ab1</string></name><haplotype><string>GGTTGCCCCTGT</string></haplotype><haplotype><string>AGTTGCCCCTGT</string></haplotype><haplotype><string>AGTTGCCCCTGT</string></haplotype><haplotype><string>AGTTGCCCCTGT</string></haplotype></genotype><genotype><name><string>BA213c14t7_Con-B52_conquest2_64-L034043-099-018-H08-A.ab1</string></name><haplotype><string>GGATGCCTCTGA</string></haplotype><haplotype><string>GGATGCCTCTGA</string></haplotype><haplotype><string>GGATGCCCCTGA</string></haplotype><haplotype><string>AGTTGCCCCTGT</string></haplotype></genotype><genotype><name><string>BA213c14t7_Con-B62_conquest2_08-034161-achen-B62-A.ab1</string></name><haplotype><string>GGTTGCCCCTGA</string></haplotype><haplotype><string>GGTTGCACTCTA</string></haplotype><haplotype><string>GGATGCCTCTGA</string></haplotype><haplotype><string>GGATGCCTCTGA</string></haplotype></genotype><genotype><name><string>BA213c14t7_Con-B75_conquest2_43-L034935-099-023-C06-A.ab1</string></name><haplotype><string>GGTTGCCCCTGA</string></haplotype><haplotype><string>GGTTGCCCCTGA</string></haplotype><haplotype><string>GGATGCCTCTGA</string></haplotype><haplotype><string>GGATGCCTCTGA</string></haplotype></genotype><genotype><name><string>BA213c14t7_Con-B80_conquest2_48-L034935-099-023-H06-A.ab1</string></name><haplotype><string>GGTTGCCCCTGT</string></haplotype><haplotype><string>GGTTGCACTCTA</string></haplotype><haplotype><string>GGTTGCACTCTA</string></haplotype><haplotype><string>AGTTGCCCCTGT</string></haplotype></genotype><genotype><name><string>BA213c14t7_Con-B86_conquest2_54-L034935-099-023-F07-A.ab1</string></name><haplotype><string>GGATGCCTCTGA</string></haplotype><haplotype><string>GGATGCCTCTGA</string></haplotype><haplotype><string>GGATGCCCCCTA</string></haplotype><haplotype><string>GGATGCATTTGA</string></haplotype></genotype><genotype><name><string>BA213c14t7_Con-B108_conquest2_29-L034935-099-023-E04-A.ab1</string></name><haplotype><string>GGTTGCCCCTGA</string></haplotype><haplotype><string>AGTTGCCCCTGT</string></haplotype><haplotype><string>AGTTGCCCCTGT</string></haplotype><haplotype><string>AGTTGCCCCCGT</string></haplotype></genotype></genotypes></haplotyping><haplotyping><score>202577</score><haplotypes><haplotype><string>AATGACCCTTGA</string><necessarity>false</necessarity></haplotype><haplotype><string>AGTTGCCCCCGT</string><necessarity>false</necessarity></haplotype><haplotype><string>AGTTGCCCCTGT</string><necessarity>false</necessarity></haplotype><haplotype><string>GGATGCATTCTA</string><necessarity>false</necessarity></haplotype><haplotype><string>GGATGCCCCTGA</string><necessarity>false</necessarity></haplotype><haplotype><string>GGATGCCTCTGA</string><necessarity>false</necessarity></haplotype><haplotype><string>GGATGTCCCCTA</string><necessarity>false</necessarity></haplotype><haplotype><string>GGTTGCACTCGA</string><necessarity>false</necessarity></haplotype><haplotype><string>GGTTGCACTCTA</string><necessarity>false</necessarity></haplotype><haplotype><string>GGTTGCCCCTGA</string><necessarity>false</necessarity></haplotype><haplotype><string>GGTTGCCCCTGT</string><necessarity>false</necessarity></haplotype><haplotype><string>GGTTGTACTCTA</string><necessarity>false</necessarity></haplotype></haplotypes><genotypes><genotype><name><string>BA213c14t7_Con-S9_Conquest2_09-L029615-099-002-A02-A.ab1</string></name><haplotype><string>GGTTGCACTCGA</string></haplotype><haplotype><string>AGTTGCCCCTGT</string></haplotype><haplotype><string>AGTTGCCCCTGT</string></haplotype><haplotype><string>AGTTGCCCCCGT</string></haplotype></genotype><genotype><name><string>BA213c14t7_Con-S25_Conquest2_25-L029615-099-002-A04-A.ab1</string></name><haplotype><string>AATGACCCTTGA</string></haplotype><haplotype><string>AATGACCCTTGA</string></haplotype><haplotype><string>AATGACCCTTGA</string></haplotype><haplotype><string>AATGACCCTTGA</string></haplotype></genotype><genotype><name><string>BA213c14t7_Con-S50_Conquest2_50-L029615-099-002-B07-A.ab1</string></name><haplotype><string>GGTTGCCCCTGT</string></haplotype><haplotype><string>GGTTGCACTCTA</string></haplotype><haplotype><string>AGTTGCCCCTGT</string></haplotype><haplotype><string>AGTTGCCCCCGT</string></haplotype></genotype><genotype><name><string>BA213c14t7_Con-S73_Conquest2_73-L029615-099-002-A10-A.ab1</string></name><haplotype><string>GGTTGCCCCTGA</string></haplotype><haplotype><string>GGATGCCTCTGA</string></haplotype><haplotype><string>GGATGCCTCTGA</string></haplotype><haplotype><string>AGTTGCCCCTGT</string></haplotype></genotype><genotype><name><string>BA213c14t7_Con-S83_Conquest2_83-L029615-099-002-C11-A.ab1</string></name><haplotype><string>GGTTGTACTCTA</string></haplotype><haplotype><string>GGTTGCACTCTA</string></haplotype><haplotype><string>AGTTGCCCCTGT</string></haplotype><haplotype><string>AGTTGCCCCTGT</string></haplotype></genotype><genotype><name><string>BA213c14t7_Con-S89_Conquest2_89-L029615-099-002-A12-A.ab1</string></name><haplotype><string>GGTTGCCCCTGA</string></haplotype><haplotype><string>GGTTGCACTCTA</string></haplotype><haplotype><string>GGATGTCCCCTA</string></haplotype><haplotype><string>GGATGCATTCTA</string></haplotype></genotype><genotype><name><string>BA213c14t7_Con-S93_Conquest2_93-L029615-099-002-E12-A.ab1</string></name><haplotype><string>GGATGCCTCTGA</string></haplotype><haplotype><string>GGATGCCCCTGA</string></haplotype><haplotype><string>AATGACCCTTGA</string></haplotype><haplotype><string>AATGACCCTTGA</string></haplotype></genotype><genotype><name><string>BA213c14t7_Con-B1_conquest2_49-L034043-099-018-A07-A.ab1</string></name><haplotype><string>GGTTGCACTCTA</string></haplotype><haplotype><string>GGATGCCTCTGA</string></haplotype><haplotype><string>GGATGCCTCTGA</string></haplotype><haplotype><string>GGATGCCCCTGA</string></haplotype></genotype><genotype><name><string>BA213c14t7_Con-B4_conquest2_52-L034043-099-018-D07-A.ab1</string></name><haplotype><string>GGTTGCACTCTA</string></haplotype><haplotype><string>GGATGCCTCTGA</string></haplotype><haplotype><string>GGATGCCTCTGA</string></haplotype><haplotype><string>GGATGCCTCTGA</string></haplotype></genotype><genotype><name><string>BA213c14t7_Con-B26_conquest2_02-L034935-099-023-B01-A.ab1</string></name><haplotype><string>GGATGCCTCTGA</string></haplotype><haplotype><string>GGATGCCTCTGA</string></haplotype><haplotype><string>GGATGCCCCTGA</string></haplotype><haplotype><string>GGATGCATTCTA</string></haplotype></genotype><genotype><name><string>BA213c14t7_Con-B30_conquest2_06-L034935-099-023-F01-A.ab1</string></name><haplotype><string>GGTTGTACTCTA</string></haplotype><haplotype><string>GGTTGCACTCTA</string></haplotype><haplotype><string>GGTTGCACTCTA</string></haplotype><haplotype><string>GGTTGCACTCTA</string></haplotype></genotype><genotype><name><string>BA213c14t7_Con-B37_conquest2_29-L034043-099-018-E04-A.ab1</string></name><haplotype><string>GGTTGCCCCTGT</string></haplotype><haplotype><string>GGATGCCTCTGA</string></haplotype><haplotype><string>GGATGCCTCTGA</string></haplotype><haplotype><string>AGTTGCCCCTGT</string></haplotype></genotype><genotype><name><string>BA213c14t7_Con-B43_conquest2_28-L034043-099-018-D04-A.ab1</string></name><haplotype><string>GGTTGCCCCTGT</string></haplotype><haplotype><string>AGTTGCCCCTGT</string></haplotype><haplotype><string>AGTTGCCCCTGT</string></haplotype><haplotype><string>AGTTGCCCCTGT</string></haplotype></genotype><genotype><name><string>BA213c14t7_Con-B52_conquest2_64-L034043-099-018-H08-A.ab1</string></name><haplotype><string>GGATGCCTCTGA</string></haplotype><haplotype><string>GGATGCCTCTGA</string></haplotype><haplotype><string>GGATGCCCCTGA</string></haplotype><haplotype><string>AGTTGCCCCTGT</string></haplotype></genotype><genotype><name><string>BA213c14t7_Con-B62_conquest2_08-034161-achen-B62-A.ab1</string></name><haplotype><string>GGTTGCCCCTGA</string></haplotype><haplotype><string>GGTTGCACTCTA</string></haplotype><haplotype><string>GGATGCCTCTGA</string></haplotype><haplotype><string>GGATGCCTCTGA</string></haplotype></genotype><genotype><name><string>BA213c14t7_Con-B75_conquest2_43-L034935-099-023-C06-A.ab1</string></name><haplotype><string>GGTTGCCCCTGA</string></haplotype><haplotype><string>GGTTGCCCCTGA</string></haplotype><haplotype><string>GGATGCCTCTGA</string></haplotype><haplotype><string>GGATGCCTCTGA</string></haplotype></genotype><genotype><name><string>BA213c14t7_Con-B80_conquest2_48-L034935-099-023-H06-A.ab1</string></name><haplotype><string>GGTTGCCCCTGT</string></haplotype><haplotype><string>GGTTGCACTCTA</string></haplotype><haplotype><string>GGTTGCACTCTA</string></haplotype><haplotype><string>AGTTGCCCCTGT</string></haplotype></genotype><genotype><name><string>BA213c14t7_Con-B86_conquest2_54-L034935-099-023-F07-A.ab1</string></name><haplotype><string>GGATGCCTCTGA</string></haplotype><haplotype><string>GGATGCCTCTGA</string></haplotype><haplotype><string>GGATGCCCCTGA</string></haplotype><haplotype><string>GGATGCATTCTA</string></haplotype></genotype><genotype><name><string>BA213c14t7_Con-B108_conquest2_29-L034935-099-023-E04-A.ab1</string></name><haplotype><string>GGTTGCCCCTGA</string></haplotype><haplotype><string>AGTTGCCCCTGT</string></haplotype><haplotype><string>AGTTGCCCCTGT</string></haplotype><haplotype><string>AGTTGCCCCCGT</string></haplotype></genotype></genotypes></haplotyping><haplotyping><score>201567</score><haplotypes><haplotype><string>AATGACCCTTGA</string><necessarity>false</necessarity></haplotype><haplotype><string>AGTTGCACTTGT</string><necessarity>false</necessarity></haplotype><haplotype><string>AGTTGCCCCCGT</string><necessarity>false</necessarity></haplotype><haplotype><string>AGTTGCCCCTGT</string><necessarity>false</necessarity></haplotype><haplotype><string>GGATGCATTTGA</string><necessarity>false</necessarity></haplotype><haplotype><string>GGATGCCCCCTA</string><necessarity>false</necessarity></haplotype><haplotype><string>GGATGCCCCTGA</string><necessarity>false</necessarity></haplotype><haplotype><string>GGATGCCTCTGA</string><necessarity>false</necessarity></haplotype><haplotype><string>GGTTGCACTCTA</string><necessarity>false</necessarity></haplotype><haplotype><string>GGTTGCCCCTGA</string><necessarity>false</necessarity></haplotype><haplotype><string>GGTTGCCCCTGT</string><necessarity>false</necessarity></haplotype><haplotype><string>GGTTGTACTCTA</string><necessarity>false</necessarity></haplotype></haplotypes><genotypes><genotype><name><string>BA213c14t7_Con-S9_Conquest2_09-L029615-099-002-A02-A.ab1</string></name><haplotype><string>GGTTGCCCCTGA</string></haplotype><haplotype><string>AGTTGCCCCCGT</string></haplotype><haplotype><string>AGTTGCCCCCGT</string></haplotype><haplotype><string>AGTTGCACTTGT</string></haplotype></genotype><genotype><name><string>BA213c14t7_Con-S25_Conquest2_25-L029615-099-002-A04-A.ab1</string></name><haplotype><string>AATGACCCTTGA</string></haplotype><haplotype><string>AATGACCCTTGA</string></haplotype><haplotype><string>AATGACCCTTGA</string></haplotype><haplotype><string>AATGACCCTTGA</string></haplotype></genotype><genotype><name><string>BA213c14t7_Con-S50_Conquest2_50-L029615-099-002-B07-A.ab1</string></name><haplotype><string>GGTTGCCCCTGT</string></haplotype><haplotype><string>GGTTGCACTCTA</string></haplotype><haplotype><string>AGTTGCCCCTGT</string></haplotype><haplotype><string>AGTTGCCCCCGT</string></haplotype></genotype><genotype><name><string>BA213c14t7_Con-S73_Conquest2_73-L029615-099-002-A10-A.ab1</string></name><haplotype><string>GGTTGCCCCTGA</string></haplotype><haplotype><string>GGATGCCTCTGA</string></haplotype><haplotype><string>GGATGCCTCTGA</string></haplotype><haplotype><string>AGTTGCCCCTGT</string></haplotype></genotype><genotype><name><string>BA213c14t7_Con-S83_Conquest2_83-L029615-099-002-C11-A.ab1</string></n
[truncated: 416,667 more chars]
